# Supplementary material for: Identification and Characterization of Marine Microorganisms by Tandem Mass Spectrometry Proteotyping
Source: Microorganisms. 2022 Mar 26;10(4):719. doi: 10.3390/microorganisms10040719 (PMC9027524; doi:10.3390/microorganisms10040719)
Supplement: Supplementary file 1 [file microorganisms-10-00719-s001.zip]

Archive with 1 entries (1 files):
- microorganisms-1625894-supplementary.xlsx
