# Supplementary material for: Identification and Characterization of Marine Microorganisms by Tandem Mass Spectrometry Proteotyping
Source: Microorganisms. 2022 Mar 26;10(4):719. doi: 10.3390/microorganisms10040719 (PMC9027524; doi:10.3390/microorganisms10040719)
Supplement: Supplementary file 1 [file microorganisms-10-00719-s001.zip › microorganisms-1625894-supplementary.xlsx]

## Sheet: Table S1
Table S1. Identified proteins of V. alginolyticus (sample 25b) and their spectral counts.
MS data file	\\sauval\Data_MS\Clément\2021-12-08_MarineBacteria_35strains
Database :	DB_CL_v (3516776 sequences; 1302395799 residues)
Dat file :	438450
Enzyme :	Trypsin - Max missed cleavages: 2
Fixed modifications :	Carbamidomethyl (C)
Variable modifications :	Deamidated (NQ), Oxidation (M)
MS/ MS² mass tol. :	± 5.0 ppm / ± 0.02 Da
Instrument type :	Q-Exactive HF
Accession	Description	mass	Database(s)	SC
WP_005381361.1	MULTISPECIES: elongation factor Tu [Vibrio]	43309.8	DB_CL_v	137
WP_191686275.1	elongation factor Tu, partial [Vibrio parahaemolyticus]	32257.2	DB_CL_v	5
WP_141106694.1	elongation factor Tu, partial [Vibrio parahaemolyticus]	33016.6	DB_CL_v	5
WP_017820022.1	MULTISPECIES: formate C-acetyltransferase [Vibrio]	85043.2	DB_CL_v	118
WP_176298096.1	autonomous glycyl radical cofactor GrcA [Vibrio sp. 05-20-BW147]	13988.2	DB_CL_v	22
WP_186461119.1	formate C-acetyltransferase [Vibrio metschnikovii]	85328.4	DB_CL_v	1
WP_102523045.1	autonomous glycyl radical cofactor GrcA [Vibrio tapetis]	13854	DB_CL_v	1
WP_098416035.1	formate C-acetyltransferase [Vibrio sp. ES.051]	85231.3	DB_CL_v	1
WP_005497014.1	glycerol dehydrogenase [Vibrio parahaemolyticus]	38690.8	DB_CL_v	116
WP_005379288.1	MULTISPECIES: phosphoenolpyruvate carboxykinase (ATP) [Vibrio]	60375.1	DB_CL_v	93
WP_171384648.1	bifunctional acetaldehyde-CoA/alcohol dehydrogenase [Vibrio hepatarius]	97549.9	DB_CL_v	84
GAJ77688.1	LOW QUALITY PROTEIN: alcohol dehydrogenase [Vibrio sp. JCM 18905]	97485.8	DB_CL_v	17
WP_005380697.1	MULTISPECIES: type I glyceraldehyde-3-phosphate dehydrogenase [Vibrio]	35503	DB_CL_v	86
WP_109318204.1	type I glyceraldehyde-3-phosphate dehydrogenase [Vibrio sp. E4404]	35236.8	DB_CL_v	2
WP_021707829.1	DNA-directed RNA polymerase subunit beta' [Vibrio alginolyticus]	155420	DB_CL_v	85
WP_137358493.1	DNA-directed RNA polymerase subunit beta' [Vibrio profundi]	156054	DB_CL_v	1
WP_017635198.1	OmpA family protein [Vibrio alginolyticus]	36142.2	DB_CL_v	85
WP_005386444.1	MULTISPECIES: elongation factor G [Vibrio]	76834.2	DB_CL_v	81
WP_075652249.1	MULTISPECIES: elongation factor G [Vibrio]	76664.1	DB_CL_v	1
WP_025633017.1	elongation factor G [Vibrio parahaemolyticus]	76691.1	DB_CL_v	1
WP_100800541.1	elongation factor G [Vibrio sp. HA2012]	76592.1	DB_CL_v	1
GAJ71273.1	phosphate ABC transporter, periplasmic phosphate-binding protein PstS [Vibrio sp. JCM 18904]	27294.1	DB_CL_v	79
WP_103879443.1	phosphate ABC transporter substrate-binding protein [Vibrio hangzhouensis]	28603.9	DB_CL_v	3
WP_170897438.1	MULTISPECIES: phosphopyruvate hydratase [unclassified Vibrio]	45590.3	DB_CL_v	76
WP_005385817.1	MULTISPECIES: 30S ribosomal protein S1 [Vibrio]	61032.4	DB_CL_v	76
WP_005383168.1	MULTISPECIES: 50S ribosomal protein L2 [Vibrio]	29967.1	DB_CL_v	70
WP_053303487.1	DNA-directed RNA polymerase subunit beta [Vibrio alginolyticus]	149918	DB_CL_v	69
WP_065764828.1	50S ribosomal protein L3 [Vibrio parahaemolyticus]	22432.8	DB_CL_v	68
WP_009844625.1	50S ribosomal protein L3, partial [Vibrio sp. AND4]	15935.3	DB_CL_v	1
WP_140369768.1	porin [Vibrio parahaemolyticus]	36033.3	DB_CL_v	5
WP_017635534.1	MULTISPECIES: porin [Vibrio]	36081.2	DB_CL_v	67
WP_005379990.1	MULTISPECIES: pyruvate dehydrogenase (acetyl-transferring), homodimeric type [Vibrio]	99774.9	DB_CL_v	68
WP_005380327.1	MULTISPECIES: 30S ribosomal protein S2 [Vibrio]	26680.8	DB_CL_v	66
WP_005378933.1	MULTISPECIES: F0F1 ATP synthase subunit beta [Vibrio]	50838.9	DB_CL_v	63
WP_168523863.1	MULTISPECIES: F0F1 ATP synthase subunit beta [Vibrio]	50791	DB_CL_v	7
WP_017028200.1	F0F1 ATP synthase subunit beta [Vibrio breoganii]	50350.6	DB_CL_v	1
WP_004745894.1	MULTISPECIES: 30S ribosomal protein S5 [Vibrio]	17572.2	DB_CL_v	61
WP_005382251.1	MULTISPECIES: trigger factor [Vibrio]	48377.8	DB_CL_v	60
WP_102564820.1	trigger factor [Vibrio sp. 10N.286.49.B3]	48069.4	DB_CL_v	1
WP_005378931.1	MULTISPECIES: F0F1 ATP synthase subunit alpha [Vibrio]	55600	DB_CL_v	58
WP_167421840.1	F0F1 ATP synthase subunit alpha [Vibrio hepatarius]	55553.9	DB_CL_v	2
GAK15337.1	LOW QUALITY PROTEIN: aerobic glycerol-3-phosphate dehydrogenase [Vibrio sp. JCM 19053]	58511	DB_CL_v	57
WP_062730711.1	PrkA family serine protein kinase [Vibrio alginolyticus]	74309.3	DB_CL_v	54
WP_006743169.1	dihydrolipoyl dehydrogenase [Vibrio antiquarius]	51279.7	DB_CL_v	52
WP_167420117.1	molecular chaperone DnaK [Vibrio hepatarius]	69047.3	DB_CL_v	52
WP_062906692.1	molecular chaperone DnaK [Vibrio parahaemolyticus]	69068.3	DB_CL_v	1
WP_078927504.1	molecular chaperone DnaK [Vibrio cincinnatiensis]	68825.3	DB_CL_v	1
WP_102532546.1	molecular chaperone DnaK [Vibrio sp. 10N.286.48.B7]	67848.7	DB_CL_v	1
WP_017821134.1	ABC transporter substrate-binding protein [Vibrio alginolyticus]	57566.9	DB_CL_v	52
WP_005382172.1	MULTISPECIES: succinate dehydrogenase flavoprotein subunit [Vibrio]	64925.7	DB_CL_v	51
WP_005380996.1	MULTISPECIES: class II fructose-bisphosphate aldolase [Vibrio]	38837.4	DB_CL_v	48
WP_000034365.1	class II fructose-bisphosphate aldolase [Vibrio metoecus]	38919.5	DB_CL_v	1
WP_004410461.1	MULTISPECIES: 30S ribosomal protein S3 [Vibrio]	25595	DB_CL_v	47
WP_132936914.1	MULTISPECIES: polyribonucleotide nucleotidyltransferase [Vibrio]	76930.7	DB_CL_v	46
WP_005387876.1	NADP-dependent isocitrate dehydrogenase [Vibrio alginolyticus]	80878.2	DB_CL_v	46
WP_005380193.1	MULTISPECIES: glycerol kinase GlpK [Vibrio]	55998.8	DB_CL_v	45
WP_017060940.1	MULTISPECIES: glycerol kinase GlpK [Vibrio]	56101.9	DB_CL_v	4
WP_025766990.1	asparagine synthase B [Vibrio parahaemolyticus]	62831.9	DB_CL_v	45
WP_047102404.1	MULTISPECIES: hypothetical protein [Vibrio]	30887.5	DB_CL_v	45
WP_029793210.1	DNA-directed RNA polymerase subunit alpha [Vibrio parahaemolyticus]	36611.1	DB_CL_v	44
WP_170897445.1	MULTISPECIES: bifunctional aconitate hydratase 2/2-methylisocitrate dehydratase [unclassified Vibrio]	94844	DB_CL_v	44
WP_119474780.1	bifunctional aconitate hydratase 2/2-methylisocitrate dehydratase, partial [Vibrio cholerae]	81473.2	DB_CL_v	1
WP_004398449.1	30S ribosomal protein S4 [Vibrio nigripulchritudo]	23382.6	DB_CL_v	43
WP_170891657.1	porin [Vibrio sp. 1-2 (7-a)]	39677	DB_CL_v	43
WP_100752104.1	50S ribosomal protein L13 [Vibrio salilacus]	15938.5	DB_CL_v	42
WP_104980215.1	maltoporin [Vibrio alginolyticus]	46132.7	DB_CL_v	41
WP_053350447.1	2-oxoglutarate dehydrogenase E1 component [Vibrio alginolyticus]	106700	DB_CL_v	40
WP_140121511.1	phosphoglycerate kinase [Vibrio parahaemolyticus]	41063	DB_CL_v	40
WP_074190086.1	chaperonin GroEL [Vibrio antiquarius]	57560.7	DB_CL_v	40
WP_005379657.1	MULTISPECIES: TAXI family TRAP transporter solute-binding subunit [Vibrio]	34883.4	DB_CL_v	39
WP_169628914.1	acetyl-CoA C-acyltransferase [Vibrio alginolyticus]	41760.5	DB_CL_v	38
WP_193837535.1	MULTISPECIES: phosphoenolpyruvate--protein phosphotransferase [unclassified Vibrio]	86331	DB_CL_v	37
WP_115385714.1	phosphoenolpyruvate--protein phosphotransferase [Vibrio alginolyticus]	86143.9	DB_CL_v	2
WP_140054900.1	phosphoenolpyruvate--protein phosphotransferase [Vibrio parahaemolyticus]	86303.9	DB_CL_v	1
WP_140364410.1	phosphoenolpyruvate--protein phosphotransferase [Vibrio parahaemolyticus]	86028.8	DB_CL_v	1
WP_089202077.1	50S ribosomal protein L4 [Vibrio parahaemolyticus]	21914.6	DB_CL_v	39
WP_005382760.1	MULTISPECIES: 50S ribosomal protein L9 [Vibrio]	15712.3	DB_CL_v	35
WP_025520280.1	UDP-N-acetyl-D-mannosamine dehydrogenase [Vibrio parahaemolyticus]	46180.9	DB_CL_v	35
WP_054574208.1	UDP-N-acetyl-D-mannosamine dehydrogenase [Vibrio alginolyticus]	46145.7	DB_CL_v	6
WP_054574223.1	UDP-N-acetyl-D-mannosamine dehydrogenase [Vibrio alginolyticus]	46131.9	DB_CL_v	1
WP_134647661.1	UDP-N-acetyl-D-mannosamine dehydrogenase [Vibrio diabolicus]	46594	DB_CL_v	3
WP_005379570.1	MULTISPECIES: 50S ribosomal protein L6 [Vibrio]	18792.1	DB_CL_v	35
WP_017026380.1	50S ribosomal protein L6 [Vibrio rumoiensis]	18930.1	DB_CL_v	1
WP_005382177.1	MULTISPECIES: 2-oxoglutarate dehydrogenase complex dihydrolipoyllysine-residue succinyltransferase [Vibrio]	43767.8	DB_CL_v	35
WP_139060900.1	alanine dehydrogenase [Vibrio diabolicus]	40097.8	DB_CL_v	35
WP_005379275.1	MULTISPECIES: glutamate--ammonia ligase [Vibrio]	51749.3	DB_CL_v	37
WP_065646973.1	acetyl-CoA carboxylase biotin carboxylase subunit [Vibrio diabolicus]	49702.3	DB_CL_v	34
WP_053304323.1	MULTISPECIES: dihydroxyacetone kinase ADP-binding subunit DhaL [Vibrio]	22830.6	DB_CL_v	34
WP_042523396.1	MULTISPECIES: tryptophanase [Vibrio]	52932.2	DB_CL_v	33
GAK18393.1	LOW QUALITY PROTEIN: malate dehydrogenase [Vibrio sp. JCM 19053]	32417	DB_CL_v	33
WP_054579334.1	30S ribosomal protein S7 [Vibrio alginolyticus]	18823	DB_CL_v	33
WP_140163680.1	redoxin domain-containing protein, partial [Vibrio parahaemolyticus]	17097.5	DB_CL_v	32
WP_154114751.1	peroxiredoxin C [Vibrio cincinnatiensis]	22443.3	DB_CL_v	4
WP_104979805.1	acetate--CoA ligase [Vibrio alginolyticus]	71969.9	DB_CL_v	32
WP_158173343.1	DUF839 domain-containing protein [Vibrio alginolyticus]	74212.5	DB_CL_v	32
WP_104975241.1	bifunctional UDP-sugar hydrolase/5'-nucleotidase [Vibrio alginolyticus]	61807	DB_CL_v	32
WP_140100147.1	adenylosuccinate synthase [Vibrio parahaemolyticus]	46051.2	DB_CL_v	31
WP_154204244.1	transketolase [Vibrio alginolyticus]	72114.5	DB_CL_v	31
GAJ73540.1	transketolase [Vibrio sp. JCM 18904]	72380.5	DB_CL_v	7
WP_005373550.1	MULTISPECIES: phasin family protein [Vibrio]	13143.7	DB_CL_v	31
WP_140156407.1	50S ribosomal protein L1 [Vibrio parahaemolyticus]	24690.2	DB_CL_v	31
WP_088881207.1	cysteine synthase A [Vibrio rotiferianus]	34263	DB_CL_v	31
WP_005373488.1	MULTISPECIES: transaldolase [Vibrio]	35052.9	DB_CL_v	31
WP_150919154.1	oligopeptide ABC transporter substrate-binding protein OppA [Vibrio diabolicus]	62576.1	DB_CL_v	30
WP_005380328.1	MULTISPECIES: elongation factor Ts [Vibrio]	29946.5	DB_CL_v	30
WP_074192011.1	pyruvate kinase PykF [Vibrio antiquarius]	50226.9	DB_CL_v	28
WP_009707779.1	MULTISPECIES: pyruvate kinase PykF [Vibrio]	50196.9	DB_CL_v	6
WP_053410104.1	50S ribosomal protein L5 [Vibrio hepatarius]	20117.6	DB_CL_v	29
WP_161153643.1	MULTISPECIES: 30S ribosomal protein S19 [unclassified Vibrio]	10422.8	DB_CL_v	29
WP_104971892.1	aspartate/tyrosine/aromatic aminotransferase [Vibrio diabolicus]	43310.1	DB_CL_v	29
WP_045954153.1	aspartate/tyrosine/aromatic aminotransferase [Vibrio galatheae]	43468.2	DB_CL_v	1
WP_140183824.1	ADP-forming succinate--CoA ligase subunit beta [Vibrio parahaemolyticus]	41827.5	DB_CL_v	28
WP_138939084.1	aldehyde dehydrogenase [Vibrio alginolyticus]	56294.1	DB_CL_v	27
WP_140250275.1	aldehyde dehydrogenase [Vibrio parahaemolyticus]	56190.2	DB_CL_v	1
WP_065274184.1	glutamate synthase large subunit [Vibrio alginolyticus]	168614	DB_CL_v	27
WP_145532538.1	pyruvate dehydrogenase complex dihydrolipoyllysine-residue acetyltransferase [Vibrio sp. ES.045]	65201.7	DB_CL_v	26
WP_025506971.1	dihydrolipoyllysine-residue acetyltransferase, partial [Vibrio parahaemolyticus]	41482.9	DB_CL_v	1
WP_005379971.1	MULTISPECIES: 50S ribosomal protein L19 [Vibrio]	13269.3	DB_CL_v	26
WP_010319525.1	MULTISPECIES: 50S ribosomal protein L19 [Vibrio]	13238.3	DB_CL_v	1
WP_005435088.1	MULTISPECIES: 50S ribosomal protein L18 [Vibrio]	12607.9	DB_CL_v	26
WP_005379702.1	MULTISPECIES: glutamine--fructose-6-phosphate transaminase (isomerizing) [Vibrio]	66952.2	DB_CL_v	26
WP_104971192.1	UDP-N-acetylglucosamine 2-epimerase (non-hydrolyzing) [Vibrio diabolicus]	41651.4	DB_CL_v	25
WP_005470979.1	UDP-N-acetylglucosamine 2-epimerase (non-hydrolyzing) [Vibrio sp. 16]	41836.5	DB_CL_v	1
WP_158157098.1	translational GTPase TypA [Vibrio alginolyticus]	67116.3	DB_CL_v	25
WP_138939618.1	porin [Vibrio alginolyticus]	35026.9	DB_CL_v	25
WP_005425608.1	MULTISPECIES: PTS glucose transporter subunit IIA [Vibrio]	17970.5	DB_CL_v	25
GAJ75866.1	LOW QUALITY PROTEIN: ClpB protein [Vibrio sp. JCM 18905]	96088.2	DB_CL_v	25
WP_064354735.1	catalase/peroxidase HPI [Vibrio alginolyticus]	81044.6	DB_CL_v	25
WP_128811310.1	HU family DNA-binding protein [Vibrio alfacsensis]	9457.94	DB_CL_v	24
WP_064354170.1	tetrathionate reductase subunit TtrA [Vibrio alginolyticus]	113573	DB_CL_v	24
WP_005381781.1	lysine--tRNA ligase [Vibrio alginolyticus]	57473.7	DB_CL_v	24
WP_130545353.1	aminomethyl-transferring glycine dehydrogenase [Vibrio alginolyticus]	104764	DB_CL_v	24
GAK17240.1	LOW QUALITY PROTEIN: DNA gyrase subunit B [Vibrio sp. JCM 19053]	89679.2	DB_CL_v	23
WP_076654320.1	MULTISPECIES: DNA topoisomerase (ATP-hydrolyzing) subunit B [unclassified Vibrio]	89866.5	DB_CL_v	1
WP_005397643.1	MULTISPECIES: elongation factor G [Vibrio]	77884	DB_CL_v	23
WP_017242607.1	elongation factor G [Vibrio breoganii]	77499.8	DB_CL_v	1
WP_005378437.1	MULTISPECIES: ABC transporter substrate-binding protein [Vibrio]	28335.4	DB_CL_v	23
WP_005381336.1	MULTISPECIES: phosphoenolpyruvate carboxylase [Vibrio]	99808.1	DB_CL_v	23
WP_180919511.1	30S ribosomal protein S10 [Vibrio parahaemolyticus]	11074.1	DB_CL_v	22
WP_017051433.1	MULTISPECIES: 50S ribosomal protein L16 [Vibrio]	15532.5	DB_CL_v	22
WP_005489784.1	MULTISPECIES: 50S ribosomal protein L11 [Vibrio]	14749.7	DB_CL_v	22
WP_182039644.1	dihydroxyacetone kinase subunit DhaK [Vibrio alginolyticus]	38921.1	DB_CL_v	22
WP_053303239.1	ATP-dependent Clp protease ATP-binding subunit ClpA [Vibrio alginolyticus]	83622.5	DB_CL_v	22
WP_005383155.1	MULTISPECIES: 50S ribosomal protein L15 [Vibrio]	14841.3	DB_CL_v	22
WP_029862293.1	transcription termination factor Rho [Vibrio parahaemolyticus]	46893.6	DB_CL_v	22
WP_042521463.1	MULTISPECIES: L-threonine dehydrogenase [Vibrio]	40700.5	DB_CL_v	22
WP_167411906.1	MULTISPECIES: 50S ribosomal protein L17 [Vibrio]	14193.6	DB_CL_v	22
WP_170890150.1	MULTISPECIES: glucose 1-dehydrogenase [unclassified Vibrio]	26549.6	DB_CL_v	21
WP_065274250.1	phosphoenolpyruvate-protein phosphotransferase PtsI [Vibrio alginolyticus]	63602.5	DB_CL_v	21
WP_100801298.1	HPr family phosphocarrier protein [Vibrio sp. HA2012]	9008.74	DB_CL_v	21
WP_005382043.1	MULTISPECIES: HPr family phosphocarrier protein [Vibrio]	9117.73	DB_CL_v	2
GAJ69975.1	isoleucyl-tRNA synthetase [Vibrio sp. JCM 18904]	106108	DB_CL_v	21
WP_064369667.1	maltose/maltodextrin ABC transporter substrate-binding protein MalE [Vibrio alginolyticus]	42146.2	DB_CL_v	21
WP_009840947.1	maltose/maltodextrin ABC transporter substrate-binding protein MalE [Vibrio sp. AND4]	42080.2	DB_CL_v	1
WP_005382379.1	MULTISPECIES: aspartate ammonia-lyase [Vibrio]	53168.9	DB_CL_v	21
WP_154204339.1	glycine cleavage system aminomethyltransferase GcvT [Vibrio alginolyticus]	40451.9	DB_CL_v	21
WP_117235654.1	50S ribosomal protein L33 [Vibrio maerlii]	6421.46	DB_CL_v	21
WP_171345130.1	adenylosuccinate synthase [Vibrio alginolyticus]	48004.6	DB_CL_v	21
WP_053304091.1	MULTISPECIES: glycerophosphodiester phosphodiesterase [Vibrio]	40012.1	DB_CL_v	20
WP_136976156.1	aminopeptidase PepB [Vibrio alginolyticus]	46806.3	DB_CL_v	20
WP_170893937.1	MULTISPECIES: glycogen/starch/alpha-glucan family phosphorylase [unclassified Vibrio]	92827	DB_CL_v	20
WP_158156943.1	glucose-6-phosphate isomerase [Vibrio alginolyticus]	60997.6	DB_CL_v	20
WP_081442589.1	50S ribosomal protein L32, partial [Vibrio antiquarius]	5338.76	DB_CL_v	20
WP_005383114.1	MULTISPECIES: class 1 fructose-bisphosphatase [Vibrio]	37541.7	DB_CL_v	20
WP_152815160.1	MULTISPECIES: F0F1 ATP synthase subunit B [Vibrio]	16952	DB_CL_v	20
WP_171345100.1	glycine--tRNA ligase subunit beta [Vibrio alginolyticus]	76267.4	DB_CL_v	20
WP_054574370.1	MULTISPECIES: DEAD/DEAH box helicase [Vibrio]	71183.2	DB_CL_v	20
WP_195723073.1	ATP-dependent zinc metalloprotease FtsH [Vibrio alginolyticus]	72448.6	DB_CL_v	20
GAJ70897.1	LOW QUALITY PROTEIN: transcription termination protein NusA [Vibrio sp. JCM 18904]	55032.2	DB_CL_v	19
WP_025767220.1	ribonuclease E [Vibrio parahaemolyticus]	115366	DB_CL_v	19
WP_005383164.1	MULTISPECIES: 50S ribosomal protein L22 [Vibrio]	12077.6	DB_CL_v	19
WP_138939856.1	MULTISPECIES: alanine--tRNA ligase [Vibrio]	94274.3	DB_CL_v	19
WP_005437228.1	MULTISPECIES: peptidylprolyl isomerase [Vibrio]	18300.8	DB_CL_v	19
WP_064354384.1	6-phosphofructokinase [Vibrio alginolyticus]	34775	DB_CL_v	19
WP_048626772.1	membrane protein [Vibrio diabolicus]	84957.3	DB_CL_v	19
WP_053304288.1	DNA topoisomerase (ATP-hydrolyzing) subunit A [Vibrio alginolyticus]	100112	DB_CL_v	19
WP_053395190.1	MULTISPECIES: succinate--CoA ligase subunit alpha [Vibrio]	30261.5	DB_CL_v	18
WP_191116282.1	F0F1 ATP synthase subunit gamma [Vibrio alginolyticus]	31907.4	DB_CL_v	18
WP_167412282.1	MULTISPECIES: F0F1 ATP synthase subunit gamma [Vibrio]	31859.3	DB_CL_v	1
WP_102523601.1	F0F1 ATP synthase subunit gamma [Vibrio tapetis]	31853.2	DB_CL_v	1
WP_005383154.1	MULTISPECIES: 30S ribosomal protein S13 [Vibrio]	13338.4	DB_CL_v	18
WP_161441512.1	translation initiation factor IF-2 [Vibrio sp. V42_P2S4T144]	98967.1	DB_CL_v	18
WP_182019022.1	uridine phosphorylase [Vibrio diabolicus]	27089.6	DB_CL_v	18
WP_000169478.1	uridine phosphorylase [Vibrio mimicus]	27259.8	DB_CL_v	1
WP_051117931.1	serine--tRNA ligase [Vibrio campbellii]	49095	DB_CL_v	18
WP_005421025.1	MULTISPECIES: 30S ribosomal protein S21 [Vibrionaceae]	8554.77	DB_CL_v	18
WP_005391741.1	MULTISPECIES: outer membrane protein OmpK [Vibrio]	31283.9	DB_CL_v	18
WP_143692853.1	hypothetical protein [Vibrio rotiferianus]	30600.6	DB_CL_v	3
WP_054865582.1	MULTISPECIES: glycine betaine/L-proline ABC transporter substrate-binding protein ProX [Vibrio]	37082.6	DB_CL_v	18
WP_167415385.1	uracil phosphoribosyltransferase [Vibrio alginolyticus]	22668	DB_CL_v	18
WP_005380330.1	MULTISPECIES: ribosome recycling factor [Vibrio]	20543	DB_CL_v	17
WP_192948004.1	phosphoenolpyruvate synthase [Vibrio alginolyticus]	87746	DB_CL_v	17
WP_171360290.1	phosphoenolpyruvate synthase [Vibrio pectenicida]	87537.9	DB_CL_v	3
WP_140063516.1	ribose-phosphate pyrophosphokinase [Vibrio parahaemolyticus]	34140.6	DB_CL_v	17
WP_138939561.1	acetate kinase [Vibrio alginolyticus]	43491.9	DB_CL_v	17
WP_140338786.1	serine hydroxymethyltransferase [Vibrio parahaemolyticus]	45818.8	DB_CL_v	17
WP_038160812.1	MULTISPECIES: serine hydroxymethyltransferase [Vibrio]	45445.7	DB_CL_v	1
WP_085569454.1	bifunctional proline dehydrogenase/L-glutamate gamma-semialdehyde dehydrogenase PutA [Vibrio alginolyticus]	115599	DB_CL_v	17
WP_126574920.1	50S ribosomal protein L21 [Vibrio aquaticus]	11457.2	DB_CL_v	17
WP_147270136.1	type VI secretion system tube protein Hcp, partial [Vibrio harveyi]	17373.7	DB_CL_v	17
WP_005372876.1	MULTISPECIES: 30S ribosomal protein S9 [Vibrio]	14672.9	DB_CL_v	17
WP_069492104.1	30S ribosomal protein S9 [Vibrio parahaemolyticus]	14677.9	DB_CL_v	1
WP_151515086.1	thymidine phosphorylase [Vibrio alginolyticus]	47232.7	DB_CL_v	17
WP_167415421.1	thymidine phosphorylase [Vibrio alginolyticus]	47265.7	DB_CL_v	1
WP_099078892.1	MULTISPECIES: two-component system response regulator ArcA [unclassified Vibrio]	27043.9	DB_CL_v	17
WP_191116324.1	NAD-glutamate dehydrogenase [Vibrio alginolyticus]	184285	DB_CL_v	17
WP_005390529.1	MULTISPECIES: endopeptidase La [Vibrio]	88016.1	DB_CL_v	16
WP_114767353.1	30S ribosomal protein S8 [Vibrio rhodolitus]	13951.6	DB_CL_v	16
WP_031852906.1	MULTISPECIES: 50S ribosomal protein L23 [Vibrio]	11091.2	DB_CL_v	16
GAJ73579.1	LOW QUALITY PROTEIN: CTP synthase [Vibrio sp. JCM 18904]	60295.2	DB_CL_v	16
WP_010443890.1	MULTISPECIES: 30S ribosomal protein S6 [Vibrio]	14969.6	DB_CL_v	16
GAJ70321.1	polyhydroxyalkanoic acid synthase [Vibrio sp. JCM 18904]	67331	DB_CL_v	16
WP_140106450.1	class I poly(R)-hydroxyalkanoic acid synthase [Vibrio parahaemolyticus]	67267.9	DB_CL_v	1
WP_170894099.1	MULTISPECIES: fumarate reductase (quinol) flavoprotein subunit [unclassified Vibrio]	66593	DB_CL_v	16
WP_025768580.1	glycine C-acetyltransferase [Vibrio parahaemolyticus]	43462.9	DB_CL_v	16
WP_005375950.1	MULTISPECIES: type VI secretion system contractile sheath large subunit [Vibrio]	55696.4	DB_CL_v	16
WP_053304351.1	MULTISPECIES: bifunctional aspartate kinase/homoserine dehydrogenase I [Vibrio]	89113.3	DB_CL_v	16
WP_005379962.1	MULTISPECIES: 30S ribosomal protein S16 [Vibrio]	9057.88	DB_CL_v	16
WP_053304642.1	MULTISPECIES: putative 2-aminoethylphosphonate ABC transporter substrate-binding protein [Vibrio]	36831.4	DB_CL_v	15
WP_064368785.1	valine--tRNA ligase [Vibrio alginolyticus]	108973	DB_CL_v	15
WP_137282303.1	phosphoribosylformylglycinamidine cyclo-ligase [Vibrio neocaledonicus]	37180.7	DB_CL_v	15
WP_025622708.1	zinc-binding dehydrogenase [Vibrio parahaemolyticus]	77295.3	DB_CL_v	15
WP_140222124.1	zinc-binding dehydrogenase [Vibrio parahaemolyticus]	77424.5	DB_CL_v	1
WP_005389970.1	MULTISPECIES: TolC family outer membrane protein [Vibrio]	49119.7	DB_CL_v	15
WP_065646448.1	TolC family outer membrane protein [Vibrio diabolicus]	48819.5	DB_CL_v	2
WP_064354051.1	arylsulfatase [Vibrio alginolyticus]	56510.1	DB_CL_v	15
WP_005382524.1	MULTISPECIES: DNA-binding protein HU-alpha [Vibrio]	9445.04	DB_CL_v	15
WP_054575434.1	FdhF/YdeP family oxidoreductase [Vibrio alginolyticus]	86543.1	DB_CL_v	15
WP_132936796.1	ribonucleoside-diphosphate reductase subunit alpha [Vibrio alginolyticus]	86270.2	DB_CL_v	15
WP_085569712.1	UDP-N-acetylglucosamine 4,6-dehydratase [Vibrio alginolyticus]	45391.7	DB_CL_v	15
WP_041156141.1	deoxyribose-phosphate aldolase [Vibrio mytili]	28052.3	DB_CL_v	15
WP_042601850.1	adenylosuccinate lyase [Vibrio harveyi]	51615.5	DB_CL_v	15
WP_102500343.1	adenylosuccinate lyase [Vibrio splendidus]	51325.4	DB_CL_v	1
WP_053349780.1	ketol-acid reductoisomerase [Vibrio alginolyticus]	54920	DB_CL_v	15
WP_053349830.1	NADH:ubiquinone reductase (Na(+)-transporting) subunit F [Vibrio alginolyticus]	45772.3	DB_CL_v	15
WP_104979559.1	phosphate acetyltransferase [Vibrio alginolyticus]	77041.6	DB_CL_v	15
WP_017821824.1	MULTISPECIES: phenylalanine--tRNA ligase subunit beta [Vibrio]	87773	DB_CL_v	14
WP_017821742.1	MULTISPECIES: ribonuclease R [Vibrio]	95371.6	DB_CL_v	14
WP_005382538.1	MULTISPECIES: 50S ribosomal protein L10 [Vibrio]	17660	DB_CL_v	14
WP_195704622.1	50S ribosomal protein L10 [Vibrio sp. VB16]	17682.1	DB_CL_v	1
WP_005382094.1	MULTISPECIES: adenylate kinase [Vibrio]	23352	DB_CL_v	14
GAK19108.1	probable Co/Zn/Cd efflux system membrane fusion protein [Vibrio sp. JCM 19053]	39565.8	DB_CL_v	14
WP_138940361.1	acetate/propionate family kinase [Vibrio alginolyticus]	43125.9	DB_CL_v	14
WP_140195903.1	cAMP-activated global transcriptional regulator CRP, partial [Vibrio parahaemolyticus]	20806	DB_CL_v	14
GAJ73088.1	arylsulfatase [Vibrio sp. JCM 18904]	58450	DB_CL_v	14
WP_054577122.1	tandem-95 repeat protein [Vibrio alginolyticus]	651978	DB_CL_v	14
WP_104980813.1	tandem-95 repeat protein [Vibrio alginolyticus]	632267	DB_CL_v	1
WP_005381894.1	MULTISPECIES: energy-dependent translational throttle protein EttA [Vibrio]	62235	DB_CL_v	14
WP_031829243.1	phosphoribosylformylglycinamidine synthase [Vibrio parahaemolyticus]	141798	DB_CL_v	14
WP_041060011.1	MULTISPECIES: decarboxylating NADP(+)-dependent phosphogluconate dehydrogenase [Vibrio]	52846.2	DB_CL_v	14
WP_012842165.1	MULTISPECIES: outer membrane channel protein TolC [Vibrio]	47972.4	DB_CL_v	14
WP_132936513.1	peptidylprolyl isomerase [Vibrio alginolyticus]	69102.5	DB_CL_v	14
WP_128811826.1	50S ribosomal protein L14 [Vibrio alfacsensis]	13659.5	DB_CL_v	13
WP_193843503.1	efflux RND transporter periplasmic adaptor subunit, partial [Vibrio sp. OPT46]	37420.5	DB_CL_v	13
WP_086047597.1	hypothetical protein [Vibrio alginolyticus]	62836	DB_CL_v	13
WP_169628321.1	RNA polymerase sigma factor RpoD [Vibrio alginolyticus]	70602.6	DB_CL_v	13
WP_069545048.1	RNA polymerase sigma factor RpoD [Vibrio parahaemolyticus]	70665.7	DB_CL_v	1
WP_005379714.1	MULTISPECIES: SIMPL domain-containing protein [Vibrio]	26908.9	DB_CL_v	13
WP_005372897.1	MULTISPECIES: stringent starvation protein A [Vibrio]	24374.5	DB_CL_v	13
WP_005388648.1	MULTISPECIES: trans-2-enoyl-CoA reductase family protein [Vibrio]	44226.2	DB_CL_v	13
WP_053350549.1	substrate-binding domain-containing protein [Vibrio alginolyticus]	29981.2	DB_CL_v	13
WP_154204981.1	2,3-bisphosphoglycerate-independent phosphoglycerate mutase [Vibrio alginolyticus]	55286.6	DB_CL_v	13
WP_005494787.1	fumarate hydratase [Vibrio parahaemolyticus]	54960.7	DB_CL_v	13
WP_064354521.1	elongation factor G [Vibrio alginolyticus]	74836.1	DB_CL_v	12
WP_017633728.1	MULTISPECIES: FtsH protease activity modulator HflK [Vibrio]	44249.2	DB_CL_v	12
WP_086982301.1	nucleoside-diphosphate kinase [Vibrio aphrogenes]	15900.9	DB_CL_v	12
WP_017634279.1	MULTISPECIES: carboxy terminal-processing peptidase [Vibrio]	75753.7	DB_CL_v	12
WP_193446984.1	outer membrane protein assembly factor BamA [Vibrio chemaguriensis]	89892.3	DB_CL_v	12
WP_170894174.1	MULTISPECIES: uroporphyrinogen-III C-methyltransferase [unclassified Vibrio]	45298.5	DB_CL_v	12
WP_017634897.1	MULTISPECIES: cytochrome-c oxidase, cbb3-type subunit III [Vibrio]	35728.7	DB_CL_v	12
WP_149191547.1	4-hydroxy-tetrahydrodipicolinate synthase [Vibrio alginolyticus]	31344.2	DB_CL_v	12
WP_046874254.1	citrate synthase [Vibrio diabolicus]	48644	DB_CL_v	12
WP_025998636.1	urocanate hydratase [Vibrio alginolyticus]	62356.9	DB_CL_v	12
WP_140103398.1	histidine ammonia-lyase [Vibrio parahaemolyticus]	55258.4	DB_CL_v	6
WP_065274856.1	phosphoglycerate dehydrogenase [Vibrio alginolyticus]	44815.3	DB_CL_v	12
WP_136976584.1	MULTISPECIES: amino acid ABC transporter substrate-binding protein [Vibrio]	36961.6	DB_CL_v	11
WP_005375625.1	MULTISPECIES: cold-shock protein [Vibrio]	7543.79	DB_CL_v	11
WP_041157110.1	threonine--tRNA ligase [Vibrio mytili]	74230	DB_CL_v	11
WP_005394915.1	MULTISPECIES: purine-nucleoside phosphorylase [Vibrio]	25853	DB_CL_v	11
WP_021708163.1	purine-nucleoside phosphorylase [Vibrio azureus]	26034.8	DB_CL_v	6
WP_025767228.1	MULTISPECIES: pyruvate kinase [Vibrio harveyi group]	51821.8	DB_CL_v	11
WP_025768206.1	MULTISPECIES: porin [Vibrio]	37066.4	DB_CL_v	11
WP_005381868.1	preprotein translocase subunit SecA [Vibrio alginolyticus]	103475	DB_CL_v	11
WP_025588558.1	preprotein translocase subunit SecA [Vibrio parahaemolyticus]	103280	DB_CL_v	2
WP_005380449.1	MULTISPECIES: flagellin [Vibrio]	39845.6	DB_CL_v	11
WP_025613645.1	flagellin [Vibrio parahaemolyticus]	40162	DB_CL_v	1
WP_005383095.1	MULTISPECIES: 50S ribosomal protein L27 [Vibrio]	9201.96	DB_CL_v	11
WP_042521444.1	Na(+)-translocating NADH-quinone reductase subunit A [Vibrio alginolyticus]	48950.1	DB_CL_v	11
WP_186584449.1	nucleotide exchange factor GrpE [Vibrio alginolyticus]	22366.2	DB_CL_v	11
WP_176298934.1	50S ribosomal protein L31 [Vibrio sp. 05-20-BW147]	8221.05	DB_CL_v	11
GAJ77537.1	leucyl-tRNA synthetase [Vibrio sp. JCM 18905]	97263.4	DB_CL_v	11
WP_085342715.1	Na(+)-translocating NADH-quinone reductase subunit C [Vibrio sp. ArtGut-C1]	27729.1	DB_CL_v	11
WP_140081827.1	glyceraldehyde-3-phosphate dehydrogenase [Vibrio parahaemolyticus]	52623.9	DB_CL_v	11
WP_137373720.1	glyceraldehyde-3-phosphate dehydrogenase [Vibrio gallaecicus]	52742	DB_CL_v	1
WP_075983726.1	50S ribosomal protein L29 [Vibrio parahaemolyticus]	7246.86	DB_CL_v	11
WP_130399504.1	30S ribosomal protein S18 [Vibrio vulnificus]	8898.72	DB_CL_v	11
WP_005381358.1	MULTISPECIES: malate dehydrogenase [Vibrio]	46504.7	DB_CL_v	11
WP_005389435.1	beta-ketoacyl-ACP synthase I [Vibrio alginolyticus]	42681.9	DB_CL_v	11
WP_053349705.1	HslU--HslV peptidase ATPase subunit [Vibrio alginolyticus]	49805.8	DB_CL_v	11
WP_064376668.1	MULTISPECIES: inorganic diphosphatase [Vibrio harveyi group]	19769.9	DB_CL_v	11
WP_126575281.1	30S ribosomal protein S11 [Vibrio aquaticus]	13967.4	DB_CL_v	11
WP_005378401.1	MULTISPECIES: aspartate--tRNA ligase [Vibrio]	66088.5	DB_CL_v	11
WP_102471416.1	MULTISPECIES: aspartate--tRNA ligase [unclassified Vibrio]	66034.6	DB_CL_v	1
WP_191685793.1	transcription termination/antitermination protein NusG [Vibrio parahaemolyticus]	20711.5	DB_CL_v	10
WP_158173064.1	YceI family protein [Vibrio alginolyticus]	20202.1	DB_CL_v	10
WP_171346297.1	ExeM/NucH family extracellular endonuclease [Vibrio alginolyticus]	106832	DB_CL_v	10
WP_069509425.1	triose-phosphate isomerase [Vibrio parahaemolyticus]	27028.7	DB_CL_v	10
WP_115386541.1	SDR family oxidoreductase [Vibrio alginolyticus]	26374.3	DB_CL_v	10
WP_042521178.1	ribosome biogenesis GTPase Der [Vibrio alginolyticus]	55767.8	DB_CL_v	10
WP_005384783.1	MULTISPECIES: 50S ribosomal protein L28 [Vibrio]	9086.9	DB_CL_v	10
WP_172563568.1	asparagine--tRNA ligase [Vibrio alginolyticus]	52710.2	DB_CL_v	10
WP_045379901.1	GMP reductase [Vibrio campbellii]	37489.8	DB_CL_v	10
WP_005374035.1	MULTISPECIES: OmpA family protein [Vibrio]	35837.3	DB_CL_v	10
WP_170893235.1	MULTISPECIES: Re/Si-specific NAD(P)(+) transhydrogenase subunit alpha [unclassified Vibrio]	54930.7	DB_CL_v	10
WP_005379346.1	MULTISPECIES: DNA-directed RNA polymerase subunit omega [Vibrio]	10016.2	DB_CL_v	10
WP_104978785.1	ubiquinol-cytochrome c reductase iron-sulfur subunit [Vibrio alginolyticus]	21593	DB_CL_v	10
WP_032550064.1	MULTISPECIES: redox-regulated ATPase YchF [Vibrio]	39858.4	DB_CL_v	10
WP_193448371.1	protease modulator HflC [Vibrio chemaguriensis]	37015.3	DB_CL_v	10
WP_053339954.1	ferric iron uptake transcriptional regulator [Vibrio parahaemolyticus]	17075.5	DB_CL_v	10
WP_005383568.1	MULTISPECIES: EAL domain-containing protein [Vibrio]	72093.1	DB_CL_v	10
WP_045957123.1	50S ribosomal protein L25 [Vibrio galatheae]	10380.5	DB_CL_v	10
WP_080607014.1	DUF262 domain-containing protein [Vibrio parahaemolyticus]	46239.2	DB_CL_v	10
WP_005376251.1	MULTISPECIES: response regulator transcription factor [Vibrio]	25041.2	DB_CL_v	10
WP_005380076.1	phosphoglucosamine mutase [Vibrio alginolyticus]	47996.8	DB_CL_v	9
WP_104047091.1	universal stress protein UspA [Vibrio jasicida]	15968	DB_CL_v	9
WP_020194027.1	threonine synthase [Vibrio owensii]	46713.7	DB_CL_v	9
WP_009843997.1	threonine synthase [Vibrio sp. AND4]	46724.7	DB_CL_v	1
WP_005381911.1	MULTISPECIES: hypothetical protein [Vibrio]	9923.85	DB_CL_v	9
WP_145532697.1	acetyl-CoA carboxylase carboxyl transferase subunit alpha [Vibrio sp. ES.045]	35739.2	DB_CL_v	9
GAJ72770.1	LOW QUALITY PROTEIN: cytosol aminopeptidase PepA [Vibrio sp. JCM 18904]	55194.1	DB_CL_v	9
WP_182039868.1	phosphopentomutase [Vibrio alginolyticus]	44402.1	DB_CL_v	9
WP_069508917.1	molybdopterin guanine dinucleotide-containing S/N-oxide reductase [Vibrio parahaemolyticus]	90230.6	DB_CL_v	9
WP_193448140.1	transporter substrate-binding domain-containing protein [Vibrio chemaguriensis]	27567.2	DB_CL_v	9
WP_005387524.1	MULTISPECIES: type VI secretion system contractile sheath small subunit [Vibrio]	20084.3	DB_CL_v	9
WP_005381420.1	MULTISPECIES: aspartate aminotransferase family protein [Vibrio]	43697.1	DB_CL_v	9
GAJ78225.1	LOW QUALITY PROTEIN: phosphate regulon transcriptional regulatory protein PhoB [Vibrio sp. JCM 18905]	26083.6	DB_CL_v	9
WP_021711334.1	50S ribosomal protein L7/L12 [Vibrio azureus]	12141.4	DB_CL_v	9
WP_182019094.1	glutamine--tRNA ligase [Vibrio diabolicus]	64350	DB_CL_v	9
WP_033906590.1	MULTISPECIES: bifunctional UDP-N-acetylglucosamine diphosphorylase/glucosamine-1-phosphate N-acetyltransferase GlmU [Vibrio]	48951.9	DB_CL_v	9
WP_124007518.1	extracellular solute-binding protein [Vibrio diabolicus]	39094.9	DB_CL_v	9
WP_140150864.1	ATP-dependent protease ATP-binding subunit ClpX [Vibrio parahaemolyticus]	47136.3	DB_CL_v	9
WP_047008957.1	glutamate-1-semialdehyde 2,1-aminomutase [Vibrio diabolicus]	46462.3	DB_CL_v	9
WP_158173486.1	serine hydroxymethyltransferase [Vibrio alginolyticus]	46916.9	DB_CL_v	9
WP_137282411.1	DUF1338 domain-containing protein [Vibrio neocaledonicus]	29536.7	DB_CL_v	9
GAK18552.1	LOW QUALITY PROTEIN: outer membrane protein A precursor [Vibrio sp. JCM 19053]	33300.3	DB_CL_v	9
WP_165401668.1	aromatic amino acid transaminase [Vibrio alginolyticus]	43572.7	DB_CL_v	9
WP_054579318.1	succinylglutamate-semialdehyde dehydrogenase [Vibrio alginolyticus]	52063.5	DB_CL_v	9
WP_182011755.1	recombinase RecA [Vibrio sp. B1FLJ16]	37768.2	DB_CL_v	9
WP_053807169.1	MULTISPECIES: HTH-type transcriptional repressor PurR [Vibrio]	38048.1	DB_CL_v	9
WP_014204651.1	superoxide dismutase [Fe] [Vibrio furnissii]	21500.6	DB_CL_v	8
WP_054866559.1	redoxin family protein [Vibrio alginolyticus]	27120.4	DB_CL_v	8
WP_169631484.1	DUF465 domain-containing protein, partial [Vibrio parahaemolyticus]	8875.34	DB_CL_v	8
WP_005483567.1	MULTISPECIES: MurR/RpiR family transcriptional regulator [Vibrio]	31827.2	DB_CL_v	8
WP_140093188.1	TonB-dependent vitamin B12 receptor [Vibrio parahaemolyticus]	67943.3	DB_CL_v	8
WP_128811651.1	glutamate synthase subunit beta [Vibrio alfacsensis]	54150.8	DB_CL_v	8
WP_182035026.1	glutamate--tRNA ligase [Vibrio diabolicus]	53740.7	DB_CL_v	8
WP_070964530.1	methionine adenosyltransferase [Vibrio sonorensis]	42198.1	DB_CL_v	8
WP_031855216.1	co-chaperone GroES [Vibrio parahaemolyticus]	10257.5	DB_CL_v	8
WP_017821387.1	beta-ketoacyl-ACP synthase II [Vibrio alginolyticus]	43584.8	DB_CL_v	8
WP_054574916.1	ATP-binding protein [Vibrio alginolyticus]	88585.2	DB_CL_v	8
WP_186585330.1	formate transporter FocA [Vibrio alginolyticus]	52459.2	DB_CL_v	8
WP_029824978.1	carbamoyl-phosphate synthase large subunit [Vibrio parahaemolyticus]	118728	DB_CL_v	8
WP_171345720.1	acetolactate synthase 3 large subunit [Vibrio alginolyticus]	63177.9	DB_CL_v	8
WP_053303298.1	MULTISPECIES: molecular chaperone HtpG [Vibrio]	72327.1	DB_CL_v	8
WP_047100998.1	MULTISPECIES: type VI secretion system ATPase TssH [Vibrio]	94076.8	DB_CL_v	8
WP_140380123.1	50S ribosomal protein L24 [Vibrio parahaemolyticus]	11210.2	DB_CL_v	8
WP_158173684.1	IscS subfamily cysteine desulfurase [Vibrio alginolyticus]	45447.8	DB_CL_v	8
WP_176311399.1	outer membrane protein OmpW [Vibrio alginolyticus]	23314.6	DB_CL_v	8
WP_143681181.1	carbon storage regulator CsrA [Vibrio fluvialis]	7093.74	DB_CL_v	8
WP_023650353.1	rod shape-determining protein [Vibrio parahaemolyticus]	37095	DB_CL_v	8
WP_005379248.1	MULTISPECIES: cytochrome c4 [Vibrio]	22162.9	DB_CL_v	8
GAJ78024.1	diaminopimelate decarboxylase [Vibrio sp. JCM 18905]	46160.7	DB_CL_v	8
WP_114323819.1	MULTISPECIES: 3,4-dihydroxy-2-butanone-4-phosphate synthase [Vibrio]	40619.5	DB_CL_v	8
WP_005386410.1	MULTISPECIES: protein-export chaperone SecB [Vibrio]	17319.6	DB_CL_v	8
WP_005378351.1	MULTISPECIES: type I DNA topoisomerase [Vibrio]	98825	DB_CL_v	8
WP_006742581.1	formate dehydrogenase subunit alpha [Vibrio antiquarius]	107466	DB_CL_v	8
WP_005380727.1	MULTISPECIES: aspartate-semialdehyde dehydrogenase [Vibrio]	40408.5	DB_CL_v	8
WP_047010141.1	serine hydrolase [Vibrio diabolicus]	43276.8	DB_CL_v	8
WP_064353942.1	MULTISPECIES: aminopeptidase N [Vibrio]	98567.8	DB_CL_v	7
WP_053303454.1	PhoH family protein [Vibrio alginolyticus]	51824.4	DB_CL_v	7
WP_186584577.1	tRNA uridine-5-carboxymethylaminomethyl(34) synthesis enzyme MnmG [Vibrio alginolyticus]	70340	DB_CL_v	7
WP_046875889.1	periplasmic nitrate reductase subunit alpha [Vibrio diabolicus]	93832.5	DB_CL_v	7
WP_054577302.1	bifunctional phosphoribosylaminoimidazolecarboxamide formyltransferase/IMP cyclohydrolase [Vibrio alginolyticus]	57858.7	DB_CL_v	7
WP_065970930.1	1,4-alpha-glucan branching protein GlgB [Vibrio parahaemolyticus]	86839.5	DB_CL_v	7
WP_171346172.1	DUF3466 family protein [Vibrio alginolyticus]	62524	DB_CL_v	7
WP_109883858.1	RNA chaperone ProQ [Vibrio parahaemolyticus]	23417.4	DB_CL_v	7
WP_054701809.1	MULTISPECIES: dihydroorotase [Vibrio]	37920.2	DB_CL_v	7
WP_140390433.1	IMP dehydrogenase [Vibrio parahaemolyticus]	51881.8	DB_CL_v	7
WP_005375145.1	MULTISPECIES: membrane protein [Vibrio]	8720.29	DB_CL_v	7
WP_006742359.1	MULTISPECIES: arginine deiminase [Vibrio]	45891.9	DB_CL_v	7
WP_005378857.1	MULTISPECIES: Hsp20 family protein [Vibrio]	16515.3	DB_CL_v	7
WP_021017936.1	dihydroxy-acid dehydratase [Vibrio campbellii]	66706	DB_CL_v	7
WP_005436982.1	MULTISPECIES: succinate dehydrogenase iron-sulfur subunit [Vibrio harveyi group]	27004.2	DB_CL_v	7
WP_170960393.1	3-oxoacyl-ACP reductase FabG [Vibrio alginolyticus]	25622.2	DB_CL_v	7
WP_074191168.1	MULTISPECIES: translation initiation factor IF-3 [Vibrio]	20668.1	DB_CL_v	7
GAJ71225.1	LOW QUALITY PROTEIN: YcfF/HinT protein [Vibrio sp. JCM 18904]	12399.4	DB_CL_v	7
WP_100752461.1	transcription elongation factor GreA [Vibrio salilacus]	17673	DB_CL_v	7
WP_005391804.1	MULTISPECIES: OmpH family outer membrane protein [Vibrio]	18819.2	DB_CL_v	7
WP_155648749.1	30S ribosomal protein S12 [Vibrio cholerae]	15746.6	DB_CL_v	7
WP_053349862.1	MULTISPECIES: sodium-extruding oxaloacetate decarboxylase subunit alpha [Vibrio]	64746.1	DB_CL_v	7
WP_054577164.1	glutathione synthase [Vibrio alginolyticus]	35327.2	DB_CL_v	7
WP_182037150.1	membrane protein insertase YidC [Vibrio diabolicus]	60710.5	DB_CL_v	7
WP_164666723.1	DNA topoisomerase IV subunit A [Vibrio diabolicus]	85135.2	DB_CL_v	7
WP_169644050.1	alpha,alpha-phosphotrehalase [Vibrio alginolyticus]	64947.5	DB_CL_v	7
GAJ73011.1	LOW QUALITY PROTEIN: cytochrome d ubiquinol oxidase subunit I [Vibrio sp. JCM 18904]	60604.9	DB_CL_v	7
WP_004413526.1	manganese-dependent inorganic pyrophosphatase [Vibrio orientalis]	33291.8	DB_CL_v	7
WP_172563248.1	OmpA family protein [Vibrio alginolyticus]	22668.1	DB_CL_v	7
WP_134836289.1	UMP kinase [Vibrio ouci]	26179.4	DB_CL_v	7
WP_046874243.1	MULTISPECIES: arginine--tRNA ligase [Vibrio]	64263.4	DB_CL_v	7
WP_021707407.1	MULTISPECIES: thioredoxin TrxA [Vibrio]	11822.1	DB_CL_v	6
WP_064353618.1	Do family serine endopeptidase [Vibrio alginolyticus]	48080.6	DB_CL_v	6
WP_171307180.1	3-deoxy-8-phosphooctulonate synthase [Vibrio rotiferianus]	31017.8	DB_CL_v	6
WP_005496158.1	3-deoxy-8-phosphooctulonate synthase [Vibrio parahaemolyticus]	31074.8	DB_CL_v	1
WP_005397203.1	MULTISPECIES: acetyl-CoA carboxylase carboxyltransferase subunit beta [Vibrio]	34346.3	DB_CL_v	6
WP_005381398.1	MULTISPECIES: tryptophan--tRNA ligase [Vibrio]	37887.1	DB_CL_v	6
WP_025630039.1	flavodoxin FldA [Vibrio parahaemolyticus]	20077.5	DB_CL_v	6
WP_005391357.1	MULTISPECIES: MetQ/NlpA family lipoprotein [Vibrio]	29110.2	DB_CL_v	6
WP_065274582.1	6-phosphogluconolactonase [Vibrio alginolyticus]	26053	DB_CL_v	6
WP_038866270.1	MULTISPECIES: cell division protein FtsZ [Vibrio]	43115.1	DB_CL_v	6
WP_182019828.1	YciK family oxidoreductase [Vibrio diabolicus]	27011.7	DB_CL_v	6
WP_132937003.1	L-asparaginase 2 [Vibrio alginolyticus]	38142.4	DB_CL_v	6
WP_171344447.1	ATP-dependent zinc protease [Vibrio alginolyticus]	70135.8	DB_CL_v	6
WP_054574230.1	DegT/DnrJ/EryC1/StrS aminotransferase family protein [Vibrio alginolyticus]	43688.8	DB_CL_v	6
WP_065646569.1	DegT/DnrJ/EryC1/StrS aminotransferase family protein [Vibrio diabolicus]	43891.8	DB_CL_v	2
WP_054577169.1	oxidative stress defense protein [Vibrio alginolyticus]	25427.9	DB_CL_v	6
WP_045626618.1	YbaB/EbfC family nucleoid-associated protein [Vibrio parahaemolyticus]	12000.8	DB_CL_v	6
WP_005461671.1	MULTISPECIES: 30S ribosomal protein S17 [Vibrio]	9681.08	DB_CL_v	6
WP_005381889.1	MULTISPECIES: ribosome-associated translation inhibitor RaiA [Vibrio]	12421.5	DB_CL_v	6
WP_154204040.1	polysaccharide biosynthesis tyrosine autokinase [Vibrio alginolyticus]	79601.9	DB_CL_v	6
WP_029812905.1	phosphate ABC transporter ATP-binding protein [Vibrio parahaemolyticus]	28017.3	DB_CL_v	6
WP_158157075.1	multidrug efflux RND transporter permease subunit VmeD [Vibrio alginolyticus]	112273	DB_CL_v	6
WP_025768465.1	MULTISPECIES: phospho-sugar mutase [Vibrio]	61952.9	DB_CL_v	6
WP_005379945.1	MULTISPECIES: S-ribosylhomocysteine lyase [Vibrio]	19234.6	DB_CL_v	6
WP_005378997.1	MULTISPECIES: cold-shock protein [Vibrio]	7759.87	DB_CL_v	6
WP_140221771.1	HTH-type transcriptional regulator CysB [Vibrio parahaemolyticus]	36140.6	DB_CL_v	6
WP_004401084.1	MULTISPECIES: 50S ribosomal protein L20 [Vibrio]	13418.6	DB_CL_v	6
WP_062730866.1	ParB/RepB/Spo0J family partition protein [Vibrio alginolyticus]	36047.9	DB_CL_v	6
WP_025767755.1	FAD-dependent oxidoreductase [Vibrio parahaemolyticus]	62189.9	DB_CL_v	6
WP_045419245.1	lipoyl synthase [Vibrio jasicida]	36837.8	DB_CL_v	6
WP_065274994.1	oligopeptidase A [Vibrio alginolyticus]	77237.2	DB_CL_v	6
WP_158156032.1	enoyl-[acyl-carrier-protein] reductase FabV [Vibrio alginolyticus]	44412.5	DB_CL_v	6
WP_140321291.1	hypothetical protein [Vibrio parahaemolyticus]	20765.8	DB_CL_v	6
WP_064353828.1	NAD-dependent malic enzyme [Vibrio alginolyticus]	62757.8	DB_CL_v	6
WP_033905149.1	MULTISPECIES: formate-dependent phosphoribosylglycinamide formyltransferase [Vibrio]	42966.8	DB_CL_v	6
WP_104974617.1	porphobilinogen synthase [Vibrio diabolicus]	39422.7	DB_CL_v	6
WP_140073620.1	cysteine--tRNA ligase [Vibrio parahaemolyticus]	52337.7	DB_CL_v	6
WP_065646880.1	RidA family protein [Vibrio diabolicus]	13819.2	DB_CL_v	6
WP_053306621.1	methionine--tRNA ligase [Vibrio alginolyticus]	78847.9	DB_CL_v	6
GAJ74155.1	alkaline phosphatase [Vibrio sp. JCM 18904]	60396.3	DB_CL_v	6
WP_053349291.1	MULTISPECIES: glutathione-dependent disulfide-bond oxidoreductase [Vibrio]	32299.1	DB_CL_v	6
WP_149192445.1	aspartate-semialdehyde dehydrogenase [Vibrio alginolyticus]	37455.9	DB_CL_v	5
WP_045603990.1	glutamate synthase large subunit [Vibrio parahaemolyticus]	163913	DB_CL_v	5
WP_064355022.1	pyridoxamine 5'-phosphate oxidase [Vibrio alginolyticus]	24060.5	DB_CL_v	5
WP_005439576.1	MULTISPECIES: PTS glucose transporter subunit IIBC [Vibrio]	49592.9	DB_CL_v	5
WP_039979021.1	MULTISPECIES: F0F1 ATP synthase subunit delta [Vibrio]	19485.2	DB_CL_v	5
WP_031846710.1	flavodoxin-dependent (E)-4-hydroxy-3-methylbut-2-enyl-diphosphate synthase [Vibrio parahaemolyticus]	40933.3	DB_CL_v	5
WP_041156084.1	ABC transporter ATP-binding protein [Vibrio mytili]	63683.9	DB_CL_v	5
WP_193447955.1	DNA-binding transcriptional regulator CytR [Vibrio chemaguriensis]	37200.9	DB_CL_v	5
WP_005396710.1	carbonate dehydratase [Vibrio diabolicus]	25500	DB_CL_v	5
WP_005392370.1	MULTISPECIES: FKBP-type peptidyl-prolyl cis-trans isomerase [Vibrio]	21772.1	DB_CL_v	5
WP_140088874.1	4-alpha-glucanotransferase, partial [Vibrio parahaemolyticus]	67463.2	DB_CL_v	5
WP_182016450.1	NAD-binding protein [Vibrio alginolyticus]	31977.7	DB_CL_v	5
GAJ72072.1	LOW QUALITY PROTEIN: ferritin-like protein 2 [Vibrio sp. JCM 18904]	19997.6	DB_CL_v	5
WP_140345203.1	phage shock protein PspA [Vibrio parahaemolyticus]	25414.2	DB_CL_v	5
WP_193244113.1	translation initiation factor IF-1 [Vibrio navarrensis]	8218.24	DB_CL_v	5
WP_005378835.1	MULTISPECIES: chromosomal replication initiator protein DnaA [Vibrio]	53158.5	DB_CL_v	5
WP_054574199.1	ADP-glyceromanno-heptose 6-epimerase [Vibrio alginolyticus]	35429.2	DB_CL_v	5
WP_025502094.1	tyrosine--tRNA ligase [Vibrio parahaemolyticus]	44097.7	DB_CL_v	5
WP_164360004.1	universal stress protein UspE, partial [Vibrio parahaemolyticus]	35378	DB_CL_v	5
WP_005378000.1	MULTISPECIES: 3-phosphoserine/phosphohydroxythreonine transaminase [Vibrio]	40091.3	DB_CL_v	5
WP_169618426.1	DUF3461 family protein, partial [Vibrio parahaemolyticus]	14706.1	DB_CL_v	5
WP_171749781.1	DUF3461 family protein [Vibrio sp. RE88]	14849.2	DB_CL_v	1
WP_161452778.1	ribose ABC transporter substrate-binding protein RbsB [Vibrio sp. V39_P1S14PM300]	30713	DB_CL_v	5
WP_004741508.1	MULTISPECIES: 6,7-dimethyl-8-ribityllumazine synthase [Vibrio]	16560.7	DB_CL_v	5
WP_124008685.1	Tol-Pal system protein TolB [Vibrio diabolicus]	49662.7	DB_CL_v	5
WP_053308015.1	AAA family ATPase [Vibrio alginolyticus]	46016	DB_CL_v	5
WP_025795210.1	inositol-1-monophosphatase [Vibrio parahaemolyticus]	29318	DB_CL_v	5
WP_077315557.1	inositol-1-monophosphatase [Vibrio palustris]	29387.2	DB_CL_v	1
WP_106008781.1	3-isopropylmalate dehydratase large subunit [Vibrio mediterranei]	50551.2	DB_CL_v	5
WP_169628588.1	proline--tRNA ligase [Vibrio alginolyticus]	63150.1	DB_CL_v	5
WP_169654056.1	H-NS histone family protein, partial [Vibrio parahaemolyticus]	11025.7	DB_CL_v	5
WP_104974233.1	hypothetical protein [Vibrio diabolicus]	19860.6	DB_CL_v	5
WP_005381500.1	MULTISPECIES: elongation factor P [Vibrio]	20787.5	DB_CL_v	5
WP_005391574.1	MULTISPECIES: protein translocase subunit SecD [Vibrio]	65513.4	DB_CL_v	5
WP_017634411.1	MULTISPECIES: DUF2057 domain-containing protein [Vibrio]	24486.4	DB_CL_v	5
WP_047010059.1	MULTISPECIES: ABC transporter substrate-binding protein [Vibrio]	33094.6	DB_CL_v	5
WP_170893747.1	MULTISPECIES: septum site-determining protein MinD [unclassified Vibrio]	29565.3	DB_CL_v	5
WP_104976479.1	MULTISPECIES: universal stress protein [Vibrio]	16344.2	DB_CL_v	5
WP_005381584.1	MULTISPECIES: sigma factor-binding protein Crl [Vibrio]	15357.5	DB_CL_v	5
WP_005376432.1	MULTISPECIES: glycine cleavage system protein GcvH [Vibrio]	13999.6	DB_CL_v	5
GAK18098.1	LOW QUALITY PROTEIN: methyl-accepting chemotaxis protein [Vibrio sp. JCM 19053]	69633.9	DB_CL_v	5
WP_005478023.1	MULTISPECIES: methyl-accepting chemotaxis protein [Vibrio]	69600.3	DB_CL_v	2
WP_132936292.1	methyl-accepting chemotaxis protein [Vibrio alginolyticus]	59445.1	DB_CL_v	1
WP_140278904.1	methyl-accepting chemotaxis protein [Vibrio parahaemolyticus]	57645.9	DB_CL_v	1
WP_140086182.1	methyl-accepting chemotaxis protein [Vibrio parahaemolyticus]	67697.4	DB_CL_v	1
WP_045465999.1	MULTISPECIES: methyl-accepting chemotaxis protein [Vibrio]	60413.2	DB_CL_v	1
WP_048625831.1	alkaline phosphatase [Vibrio diabolicus]	57717.8	DB_CL_v	5
WP_009842485.1	D-sedoheptulose 7-phosphate isomerase [Vibrio sp. AND4]	21051.5	DB_CL_v	5
WP_176290539.1	glutathione-disulfide reductase [Vibrio natriegens]	49078.6	DB_CL_v	5
WP_017820786.1	2,3,4,5-tetrahydropyridine-2,6-dicarboxylate N-succinyltransferase [Vibrio alginolyticus]	35771.3	DB_CL_v	5
WP_005396455.1	penicillin-binding protein activator [Vibrio diabolicus]	67762.4	DB_CL_v	5
WP_050924879.1	3-deoxy-7-phosphoheptulonate synthase [Vibrio harveyi]	38833.6	DB_CL_v	5
WP_171344863.1	replication initiation negative regulator SeqA [Vibrio alginolyticus]	20019.5	DB_CL_v	5
WP_033905598.1	MULTISPECIES: glutamate--cysteine ligase [Vibrio]	59861.3	DB_CL_v	5
WP_009707712.1	homoserine kinase [Vibrio sp. HENC-03]	34790.6	DB_CL_v	5
WP_042763585.1	phenylalanine--tRNA ligase subunit alpha [Vibrio parahaemolyticus]	37059.8	DB_CL_v	5
WP_176320453.1	beta-Ala-His dipeptidase [Vibrio diabolicus]	54078	DB_CL_v	4
WP_048626088.1	glutamate-5-semialdehyde dehydrogenase [Vibrio diabolicus]	45027.2	DB_CL_v	4
GAJ75674.1	2-isopropylmalate synthase [Vibrio sp. JCM 18905]	56990.4	DB_CL_v	4
WP_170889944.1	HTH-type transcriptional regulator MalT [Vibrio sp. 2-1(7)]	104023	DB_CL_v	4
WP_005377989.1	MULTISPECIES: 2OG-Fe dioxygenase family protein [Vibrio]	24819.3	DB_CL_v	4
WP_161441327.1	PBP1A family penicillin-binding protein, partial [Vibrio sp. V42_P2S4T144]	89892.9	DB_CL_v	4
WP_191117568.1	arsenate reductase (glutaredoxin) [Vibrio campbellii]	13197.9	DB_CL_v	4
WP_006712102.1	uroporphyrinogen decarboxylase [Vibrio ichthyoenteri]	39496.1	DB_CL_v	4
WP_081107475.1	MULTISPECIES: GTP cyclohydrolase II [Vibrio]	40347.2	DB_CL_v	4
WP_005394436.1	MULTISPECIES: bifunctional demethylmenaquinone methyltransferase/2-methoxy-6-polyprenyl-1,4-benzoquinol methylase UbiE [Vibrio]	29075.6	DB_CL_v	4
WP_017036066.1	50S ribosomal protein L30 [Vibrio genomosp. F10]	6711.58	DB_CL_v	4
WP_122069115.1	YebC/PmpR family DNA-binding transcriptional regulator [Vibrio owensii]	26324.9	DB_CL_v	4
WP_021711866.1	MULTISPECIES: YibL family ribosome-associated protein [Vibrio]	13819.5	DB_CL_v	4
GAJ71894.1	putative acetoin utilization protein AcuB [Vibrio sp. JCM 18904]	16947.5	DB_CL_v	4
WP_074190289.1	1-pyrroline-5-carboxylate dehydrogenase [Vibrio antiquarius]	25615	DB_CL_v	4
WP_005386415.1	MULTISPECIES: rhodanese-like domain-containing protein [Vibrio]	16061.5	DB_CL_v	4
WP_143693147.1	F0F1 ATP synthase subunit epsilon [Vibrio rotiferianus]	15327.9	DB_CL_v	4
WP_005440483.1	MULTISPECIES: succinate dehydrogenase/fumarate reductase iron-sulfur subunit [Vibrio]	28664.9	DB_CL_v	4
WP_014232399.1	MULTISPECIES: elongation factor P-like protein YeiP [Vibrio]	20686.3	DB_CL_v	4
WP_005375775.1	MULTISPECIES: 3-hydroxyisobutyrate dehydrogenase [Vibrio]	31640.8	DB_CL_v	4
WP_086047581.1	M3 family oligoendopeptidase [Vibrio alginolyticus]	69999.3	DB_CL_v	4
WP_128811301.1	1,4-dihydroxy-2-naphthoyl-CoA synthase [Vibrio alfacsensis]	32277.8	DB_CL_v	4
WP_064369515.1	NapC/NirT family cytochrome c [Vibrio alginolyticus]	40954.6	DB_CL_v	4
WP_047009070.1	cytochrome c1 [Vibrio diabolicus]	27546	DB_CL_v	4
WP_031848527.1	ribonuclease E activity regulator RraA [Vibrio parahaemolyticus]	18566.1	DB_CL_v	4
WP_161444801.1	peptidylprolyl isomerase [Vibrio sp. V43_P6S15P86]	19804.2	DB_CL_v	4
WP_118120121.1	D-lactate dehydrogenase [Vibrio sp. dhg]	64567.6	DB_CL_v	4
WP_130545179.1	aminopeptidase P family protein [Vibrio alginolyticus]	65817.3	DB_CL_v	4
WP_029847002.1	succinate dehydrogenase assembly factor 2 [Vibrio parahaemolyticus]	10193.9	DB_CL_v	4
WP_005378448.1	MULTISPECIES: YeaH/YhbH family protein [Vibrio]	48987.9	DB_CL_v	4
WP_020335552.1	ribonucleotide-diphosphate reductase subunit beta [Vibrio natriegens]	43785.8	DB_CL_v	4
WP_042520851.1	lipase [Vibrio alginolyticus]	84500.5	DB_CL_v	4
WP_115385710.1	3-isopropylmalate dehydrogenase [Vibrio alginolyticus]	39662.9	DB_CL_v	4
WP_085343036.1	histidine--tRNA ligase [Vibrio sp. ArtGut-C1]	47542.8	DB_CL_v	4
WP_140141413.1	4Fe-4S dicluster domain-containing protein [Vibrio parahaemolyticus]	28700	DB_CL_v	4
WP_130545983.1	type I methionyl aminopeptidase [Vibrio alginolyticus]	32784.3	DB_CL_v	4
WP_047009701.1	MULTISPECIES: HlyD family type I secretion periplasmic adaptor subunit [Vibrio]	52213.6	DB_CL_v	4
WP_171346182.1	pyridoxine 5'-phosphate synthase [Vibrio alginolyticus]	26839	DB_CL_v	4
WP_086047047.1	MULTISPECIES: pyrroline-5-carboxylate reductase [Vibrio]	29210.8	DB_CL_v	4
WP_099165205.1	MULTISPECIES: pyrroline-5-carboxylate reductase [Vibrio]	29258.7	DB_CL_v	1
WP_130546080.1	haloacid dehalogenase-like hydrolase [Vibrio alginolyticus]	37320.6	DB_CL_v	4
WP_161441534.1	haloacid dehalogenase-like hydrolase [Vibrio sp. V42_P2S4T144]	34939.3	DB_CL_v	1
WP_043884725.1	zinc ribbon-containing protein [Vibrio antiquarius]	17820.9	DB_CL_v	4
WP_053812469.1	aminotransferase class I/II-fold pyridoxal phosphate-dependent enzyme [Vibrio parahaemolyticus]	41832.1	DB_CL_v	4
WP_170890554.1	efflux RND transporter permease subunit [Vibrio sp. 2-1(7)]	113745	DB_CL_v	4
WP_102471652.1	MULTISPECIES: leucine-responsive transcriptional regulator Lrp [unclassified Vibrio]	18922.9	DB_CL_v	4
WP_005532549.1	protein translocase subunit SecD [Vibrio campbellii]	67017.1	DB_CL_v	4
WP_025523862.1	penicillin-binding protein activator LpoB [Vibrio parahaemolyticus]	21868.9	DB_CL_v	4
WP_194568350.1	penicillin-binding protein activator LpoB [Vibrio anguillarum]	21779.8	DB_CL_v	1
WP_172580715.1	ADP-ribosylglycohydrolase family protein [Vibrio harveyi]	60629.7	DB_CL_v	4
WP_145472940.1	Re/Si-specific NAD(P)(+) transhydrogenase subunit beta [Vibrio sp. ES.044]	48696.1	DB_CL_v	4
WP_061008625.1	cytochrome-c oxidase, cbb3-type subunit II [Vibrio harveyi]	23758.9	DB_CL_v	4
WP_128812525.1	TAXI family TRAP transporter solute-binding subunit [Vibrio alfacsensis]	36010.6	DB_CL_v	4
WP_102420567.1	S-(hydroxymethyl)glutathione dehydrogenase/class III alcohol dehydrogenase [Vibrio cyclitrophicus]	41412.5	DB_CL_v	4
WP_140315454.1	SPFH/Band 7/PHB domain protein [Vibrio parahaemolyticus]	33352.6	DB_CL_v	4
WP_182016977.1	RNA-binding protein [Vibrio alginolyticus]	14815.8	DB_CL_v	4
WP_038882074.1	phosphoribosylamine--glycine ligase [Vibrio jasicida]	45771.1	DB_CL_v	4
WP_193837981.1	MULTISPECIES: endonuclease/exonuclease/phosphatase family protein [unclassified Vibrio]	50027.2	DB_CL_v	4
WP_170892351.1	bifunctional D-glycero-beta-D-manno-heptose-7-phosphate kinase/D-glycero-beta-D-manno-heptose 1-phosphate adenylyltransferase HldE [Vibrio sp. 1-2 (7-a)]	51127.4	DB_CL_v	4
WP_005379536.1	MULTISPECIES: cell division protein ZapB [Vibrio]	9391.73	DB_CL_v	4
WP_020335946.1	23S rRNA pseudouridine(1911/1915/1917) synthase RluD [Vibrio natriegens]	36572.9	DB_CL_v	4
WP_062730795.1	tRNA uridine-5-carboxymethylaminomethyl(34) synthesis GTPase MnmE [Vibrio alginolyticus]	49157.1	DB_CL_v	4
WP_124007759.1	acetolactate synthase AlsS [Vibrio diabolicus]	62234.5	DB_CL_v	4
WP_005377277.1	tripartite tricarboxylate transporter substrate binding protein [Vibrio alginolyticus]	34809.7	DB_CL_v	4
WP_137282289.1	4-phosphoerythronate dehydrogenase [Vibrio neocaledonicus]	41796.5	DB_CL_v	4
WP_180764686.1	DUF3157 family protein [Vibrio parahaemolyticus]	20949.9	DB_CL_v	4
WP_169627914.1	Sec-independent protein translocase subunit TatA, partial [Vibrio parahaemolyticus]	7083.78	DB_CL_v	4
WP_102290540.1	extracellular solute-binding protein, partial [Vibrio cyclitrophicus]	26654.1	DB_CL_v	4
WP_104971147.1	YicC family protein [Vibrio diabolicus]	33251	DB_CL_v	4
WP_182038970.1	quinone-dependent dihydroorotate dehydrogenase [Vibrio alginolyticus]	37322.3	DB_CL_v	4
GAJ71087.1	LOW QUALITY PROTEIN: N-acetylglucosamine-6P-responsive transcriptional repressor NagC, ROK family [Vibrio sp. JCM 18904]	44085.9	DB_CL_v	3
WP_005372946.1	MULTISPECIES: cell division protein FtsA [Vibrio]	45719.1	DB_CL_v	3
WP_004735800.1	MULTISPECIES: 50S ribosomal protein L34 [Vibrio]	5179	DB_CL_v	3
WP_029823526.1	amidophosphoribosyltransferase [Vibrio parahaemolyticus]	56406.5	DB_CL_v	3
WP_017635915.1	carboxylating nicotinate-nucleotide diphosphorylase [Vibrio alginolyticus]	32442.5	DB_CL_v	3
WP_169700258.1	winged helix-turn-helix domain-containing protein, partial [Vibrio parahaemolyticus]	5740.92	DB_CL_v	3
WP_171058432.1	Hsp70 family protein [Vibrio diabolicus]	71031.5	DB_CL_v	3
WP_136976013.1	YfbU family protein [Vibrio alginolyticus]	20069.5	DB_CL_v	3
WP_169644206.1	outer membrane protein assembly factor BamD [Vibrio alginolyticus]	27876.2	DB_CL_v	3
WP_031815666.1	methionyl-tRNA formyltransferase, partial [Vibrio parahaemolyticus]	30548.6	DB_CL_v	3
WP_005379099.1	MULTISPECIES: accessory factor UbiK family protein [Vibrio]	9695.16	DB_CL_v	3
WP_162093689.1	DUF1887 family protein [Vibrio sp. LB10LO1]	44133.6	DB_CL_v	3
GAK23739.1	LOW QUALITY PROTEIN: iron-sulfur cluster assembly scaffold protein IscU [Vibrio sp. JCM 19052]	13834.9	DB_CL_v	3
WP_010449585.1	chemotaxis protein CheW [Vibrio rotiferianus]	18406.4	DB_CL_v	3
WP_124009043.1	fumarate reductase subunit FrdD [Vibrio diabolicus]	13736.2	DB_CL_v	3
WP_182019003.1	glucose-1-phosphate adenylyltransferase [Vibrio diabolicus]	45695.9	DB_CL_v	3
WP_048609810.1	MULTISPECIES: DEAD/DEAH box helicase [Vibrio]	49592.6	DB_CL_v	3
WP_181869464.1	OmpA family protein [Vibrio parahaemolyticus]	23404.8	DB_CL_v	3
WP_154204828.1	tRNA 5-hydroxyuridine modification protein YegQ [Vibrio alginolyticus]	53015.2	DB_CL_v	3
WP_130545972.1	hydroxyacylglutathione hydrolase [Vibrio alginolyticus]	28380.4	DB_CL_v	3
WP_025506432.1	fatty acid oxidation complex subunit alpha FadB [Vibrio parahaemolyticus]	79047.6	DB_CL_v	3
WP_161446129.1	ATP-dependent RNA helicase SrmB [Vibrio sp. V43_P6S15P86]	46527.7	DB_CL_v	3
WP_169618553.1	c-type cytochrome, partial [Vibrio parahaemolyticus]	6221.94	DB_CL_v	3
WP_109170258.1	pilus (MSHA type) biogenesis protein MshL [Vibrio sp. T9]	58635.9	DB_CL_v	3
WP_025503631.1	SLBB domain-containing protein [Vibrio parahaemolyticus]	99605.5	DB_CL_v	3
WP_151514458.1	peptidylprolyl isomerase SurA [Vibrio alginolyticus]	47542.6	DB_CL_v	3
WP_140057494.1	phosphoribosylaminoimidazolesuccinocarboxamide synthase [Vibrio parahaemolyticus]	41309.1	DB_CL_v	3
WP_172580859.1	fatty acid oxidation complex subunit alpha FadJ [Vibrio harveyi]	77216.6	DB_CL_v	3
WP_176311383.1	transporter substrate-binding domain-containing protein [Vibrio alginolyticus]	28899.7	DB_CL_v	3
WP_102523189.1	preprotein translocase subunit SecY [Vibrio tapetis]	48546	DB_CL_v	3
WP_140049912.1	CBS domain-containing protein [Vibrio parahaemolyticus]	39922.3	DB_CL_v	3
WP_005388950.1	4-hydroxyphenylpyruvate dioxygenase [Vibrio alginolyticus]	40411.2	DB_CL_v	3
WP_025624298.1	tryptophan synthase subunit beta [Vibrio parahaemolyticus]	43261.9	DB_CL_v	3
WP_171138302.1	type II secretion system ATPase GspE [Vibrio plantisponsor]	55452	DB_CL_v	3
GAK15465.1	LOW QUALITY PROTEIN: outer membrane protein NlpB [Vibrio sp. JCM 19053]	37914.4	DB_CL_v	3
WP_017034356.1	glycine--tRNA ligase subunit alpha [Vibrio genomosp. F10]	35725.6	DB_CL_v	3
WP_130545378.1	ABC-ATPase domain-containing protein [Vibrio alginolyticus]	61693.4	DB_CL_v	3
WP_005592781.1	MULTISPECIES: oxytetracycline resistance phosphoribosyltransferase domain-containing protein Tet(34) [Vibrio]	17608.9	DB_CL_v	3
WP_045379451.1	transcriptional regulator ArgR [Vibrio campbellii]	17064.8	DB_CL_v	3
WP_140049688.1	exodeoxyribonuclease III [Vibrio parahaemolyticus]	31594.7	DB_CL_v	3
WP_053303420.1	hypothetical protein [Vibrio alginolyticus]	38176.8	DB_CL_v	3
WP_171343397.1	OmpA family protein [Vibrio alginolyticus]	23054.5	DB_CL_v	3
WP_131069621.1	single-stranded DNA-binding protein [Vibrio vulnificus]	19767.6	DB_CL_v	3
WP_167426956.1	4-hydroxythreonine-4-phosphate dehydrogenase PdxA [Vibrio diabolicus]	36298.9	DB_CL_v	3
WP_054577151.1	oxidoreductase [Vibrio alginolyticus]	35073.2	DB_CL_v	3
WP_171344063.1	protein kinase [Vibrio alginolyticus]	80925.8	DB_CL_v	3
WP_191116065.1	molecular chaperone DnaJ [Vibrio alginolyticus]	41603.5	DB_CL_v	3
WP_038140042.1	molecular chaperone DnaJ [Vibrio caribbeanicus]	41596.6	DB_CL_v	1
WP_053805812.1	bifunctional 3-hydroxydecanoyl-ACP dehydratase/trans-2-decenoyl-ACP isomerase [Vibrio parahaemolyticus]	19109.7	DB_CL_v	3
WP_191115836.1	pyruvate dehydrogenase (acetyl-transferring) E1 component subunit alpha [Vibrio alginolyticus]	40666	DB_CL_v	3
WP_171374794.1	3-oxoacyl-ACP reductase FabG [Vibrio jasicida]	25312	DB_CL_v	3
WP_140210727.1	30S ribosomal protein S6--L-glutamate ligase [Vibrio parahaemolyticus]	33054.1	DB_CL_v	3
WP_164667092.1	MULTISPECIES: bifunctional aspartate kinase/homoserine dehydrogenase II [Vibrio]	88125.6	DB_CL_v	3
WP_182038374.1	phosphate ABC transporter substrate-binding protein PstS family protein [Vibrio alginolyticus]	29651.5	DB_CL_v	3
WP_050918875.1	DUF1043 family protein [Vibrio campbellii]	16470.3	DB_CL_v	3
WP_114323110.1	transcriptional regulator LeuO [Vibrio parahaemolyticus]	36395.4	DB_CL_v	3
WP_069490036.1	esterase FrsA [Vibrio parahaemolyticus]	47230.1	DB_CL_v	3
WP_104970834.1	MULTISPECIES: Dyp-type peroxidase [Vibrio]	33445.1	DB_CL_v	3
WP_052484242.1	c-type cytochrome [Vibrio alginolyticus]	39347.4	DB_CL_v	3
WP_138939310.1	FKBP-type peptidyl-prolyl cis-trans isomerase [Vibrio alginolyticus]	28359.3	DB_CL_v	3
WP_063606131.1	tRNA (N6-isopentenyl adenosine(37)-C2)-methylthiotransferase MiaB [Vibrio barjaei]	54028.1	DB_CL_v	3
GAJ70743.1	putrescine transport ATP-binding protein PotA [Vibrio sp. JCM 18904]	42127.7	DB_CL_v	3
WP_145473399.1	transporter substrate-binding domain-containing protein [Vibrio sp. ES.044]	28858.2	DB_CL_v	3
GAJ75227.1	LOW QUALITY PROTEIN: sigma-54 dependent transcriptional regulator SypG [Vibrio sp. JCM 18905]	57027.3	DB_CL_v	3
WP_005383758.1	MULTISPECIES: AbgT family transporter [Vibrio]	54973.9	DB_CL_v	3
WP_138972454.1	peptidoglycan-associated lipoprotein Pal [Vibrio sp. Hep-1b-8]	18979.7	DB_CL_v	3
WP_064353738.1	YcfL family protein [Vibrio alginolyticus]	14861.6	DB_CL_v	3
WP_012129403.1	PhnA domain-containing protein [Vibrio campbellii]	20993	DB_CL_v	3
WP_158159521.1	DUF2860 family protein [Vibrio alginolyticus]	35680.5	DB_CL_v	3
WP_047103233.1	MULTISPECIES: hypothetical protein [Vibrio]	14142.1	DB_CL_v	3
WP_039980766.1	MULTISPECIES: 3-phosphoshikimate 1-carboxyvinyltransferase [Vibrio]	46196.5	DB_CL_v	3
WP_161441322.1	signal peptide peptidase SppA [Vibrio sp. V42_P2S4T144]	67699.7	DB_CL_v	3
WP_017052982.1	MULTISPECIES: TetR/AcrR family transcriptional regulator [Vibrio]	17518	DB_CL_v	3
WP_182036222.1	nucleotide sugar dehydrogenase [Vibrio diabolicus]	43326.2	DB_CL_v	3
WP_154204917.1	type II secretion system secretin GspD [Vibrio alginolyticus]	72835.8	DB_CL_v	3
WP_085569208.1	carboxypeptidase family protein [Vibrio alginolyticus]	42814.9	DB_CL_v	3
WP_005484879.1	MULTISPECIES: aspartate carbamoyltransferase [Vibrio]	34588.7	DB_CL_v	3
WP_136486928.1	L-threonine 3-dehydrogenase [Vibrio sp. H11]	37830.1	DB_CL_v	3
WP_171342768.1	NADP(H)-dependent aldo-keto reductase [Vibrio alginolyticus]	38893.6	DB_CL_v	3
WP_180792523.1	oligopeptide ABC transporter ATP-binding protein OppD [Vibrio parahaemolyticus]	36335.5	DB_CL_v	3
WP_053306903.1	carboxypeptidase M32 [Vibrio alginolyticus]	55199.3	DB_CL_v	3
WP_110178121.1	cytochrome c oxidase accessory protein CcoG [Vibrio parahaemolyticus]	54657.8	DB_CL_v	3
WP_069509876.1	DNA polymerase I [Vibrio parahaemolyticus]	103151	DB_CL_v	3
WP_069571846.1	DNA polymerase I [Vibrio ordalii]	103607	DB_CL_v	1
WP_005380087.1	MULTISPECIES: 30S ribosome-binding factor RbfA [Vibrio]	15319.8	DB_CL_v	3
WP_033905144.1	MULTISPECIES: heavy metal-binding domain-containing protein [Vibrio]	11083.7	DB_CL_v	3
WP_136976927.1	thiol:disulfide interchange protein DsbA/DsbL [Vibrio alginolyticus]	22888.8	DB_CL_v	3
WP_130545166.1	Cof-type HAD-IIB family hydrolase [Vibrio alginolyticus]	30792.2	DB_CL_v	3
WP_029806830.1	transcriptional regulator, partial [Vibrio parahaemolyticus]	19588.1	DB_CL_v	3
WP_145473485.1	MULTISPECIES: tRNA-modifying protein YgfZ [Vibrio]	35508.8	DB_CL_v	3
WP_005381574.1	MULTISPECIES: riboflavin synthase [Vibrio]	23673.1	DB_CL_v	3
WP_005378764.1	MULTISPECIES: ATP-dependent RNA helicase RhlB [Vibrio]	49532.5	DB_CL_v	3
WP_193448206.1	preprotein translocase subunit YajC [Vibrio chemaguriensis]	11789.2	DB_CL_v	3
WP_081048881.1	response regulator [Vibrio alginolyticus]	119249	DB_CL_v	3
WP_140297120.1	NAD-dependent DNA ligase LigA [Vibrio parahaemolyticus]	74365.7	DB_CL_v	3
WP_086013830.1	response regulator [Vibrio alginolyticus]	23386.1	DB_CL_v	3
WP_175443252.1	peptide deformylase [Vibrio sonorensis]	22077.6	DB_CL_v	3
WP_005376885.1	MULTISPECIES: hypothetical protein [Vibrio]	11336.6	DB_CL_v	3
WP_065274892.1	metalloprotease PmbA [Vibrio alginolyticus]	48440.1	DB_CL_v	3
WP_065768089.1	cytochrome b562 family protein [Vibrio parahaemolyticus]	14566.4	DB_CL_v	3
WP_140103789.1	insulinase family protein [Vibrio parahaemolyticus]	106130	DB_CL_v	3
WP_065275288.1	SPOR domain-containing protein [Vibrio alginolyticus]	20931.1	DB_CL_v	3
GAJ71412.1	NADPH-flavin oxidoreductase [Vibrio sp. JCM 18904]	26862.6	DB_CL_v	3
WP_140342415.1	DNA topoisomerase IV subunit B [Vibrio parahaemolyticus]	70009.4	DB_CL_v	3
GAJ70503.1	polyketide synthase modules and related proteins [Vibrio sp. JCM 18904]	18011.9	DB_CL_v	3
WP_064354825.1	protein of avirulence locus [Vibrio alginolyticus]	29648.1	DB_CL_v	3
WP_025792595.1	Obg family GTPase CgtA [Vibrio parahaemolyticus]	43547.9	DB_CL_v	3
GAJ72094.1	twin-arginine translocation protein TatB [Vibrio sp. JCM 18904]	14606.6	DB_CL_v	3
WP_046874722.1	MULTISPECIES: DUF3360 family protein [Vibrio]	55390	DB_CL_v	3
WP_169685460.1	DUF3334 family protein, partial [Vibrio parahaemolyticus]	12920.5	DB_CL_v	3
WP_012841922.1	MULTISPECIES: hypothetical protein [Vibrio]	19801.9	DB_CL_v	3
WP_171053498.1	hemerythrin domain-containing protein [Vibrio alginolyticus]	21967.2	DB_CL_v	3
WP_014233767.1	MULTISPECIES: DUF496 family protein [Vibrio]	12414.6	DB_CL_v	3
WP_025788534.1	D-alanyl-D-alanine carboxypeptidase [Vibrio parahaemolyticus]	42275.6	DB_CL_v	3
WP_069538272.1	tryptophan synthase subunit beta [Vibrio parahaemolyticus]	44497.2	DB_CL_v	3
WP_086046521.1	inorganic triphosphatase [Vibrio alginolyticus]	59178	DB_CL_v	3
WP_086047493.1	MULTISPECIES: hypothetical protein [Vibrio]	35535.9	DB_CL_v	3
WP_033907053.1	ATP-dependent zinc protease [Vibrio sp. OY15]	25672.5	DB_CL_v	3
GAJ71810.1	LOW QUALITY PROTEIN: type I secretion system ATPase, LssB family LapB [Vibrio sp. JCM 18904]	78122.4	DB_CL_v	3
WP_169627902.1	hypothetical protein, partial [Vibrio parahaemolyticus]	9399.86	DB_CL_v	2
WP_124938652.1	UDP-N-acetylglucosamine 1-carboxyvinyltransferase [Vibrio viridaestus]	45376.4	DB_CL_v	2
GAM69720.1	glycerol-3-phosphate dehydrogenase [Vibrio sp. JCM 19236]	39311	DB_CL_v	2
WP_085343138.1	MULTISPECIES: DUF945 family protein [Vibrio]	46580.1	DB_CL_v	2
WP_167416163.1	redoxin family protein [Vibrio alginolyticus]	16712.4	DB_CL_v	2
WP_108653628.1	isocitrate lyase [Vibrio vulnificus]	48330.7	DB_CL_v	2
WP_077314707.1	LysR family transcriptional regulator [Vibrio palustris]	34041.4	DB_CL_v	2
WP_140257026.1	UDP-3-O-(3-hydroxymyristoyl)glucosamine N-acyltransferase [Vibrio parahaemolyticus]	36768.8	DB_CL_v	2
WP_140306123.1	DeoR/GlpR family transcriptional regulator [Vibrio parahaemolyticus]	29267.5	DB_CL_v	2
WP_065275196.1	aldo/keto reductase family oxidoreductase [Vibrio alginolyticus]	34169.5	DB_CL_v	2
WP_186584392.1	glycogen synthase GlgA [Vibrio alginolyticus]	54557.1	DB_CL_v	2
WP_140298417.1	arabinose-5-phosphate isomerase KdsD [Vibrio parahaemolyticus]	34503.9	DB_CL_v	2
WP_038201401.1	MULTISPECIES: 50S ribosomal protein L35 [Vibrio]	7271.16	DB_CL_v	2
WP_053321033.1	sulfate adenylyltransferase subunit CysD [Vibrio parahaemolyticus]	35102.7	DB_CL_v	2
WP_064353801.1	NAD-dependent epimerase/dehydratase family protein [Vibrio alginolyticus]	30341.7	DB_CL_v	2
WP_053300601.1	SDR family oxidoreductase [Vibrio parahaemolyticus]	26817.6	DB_CL_v	2
WP_053350716.1	23S rRNA (guanosine(2251)-2'-O)-methyltransferase RlmB [Vibrio alginolyticus]	26962	DB_CL_v	2
WP_164649120.1	hypoxanthine phosphoribosyltransferase [Vibrio astriarenae]	19917.5	DB_CL_v	2
WP_167419053.1	hypothetical protein [Vibrio hepatarius]	37122.7	DB_CL_v	2
WP_065105517.1	lysine-sensitive aspartokinase 3 [Vibrio tasmaniensis]	49625.2	DB_CL_v	2
WP_045417881.1	luciferase [Vibrio campbellii]	20922.6	DB_CL_v	2
WP_140298311.1	iron-containing alcohol dehydrogenase [Vibrio parahaemolyticus]	41805.2	DB_CL_v	2
WP_038881680.1	sporulation protein [Vibrio jasicida]	30045.1	DB_CL_v	2
WP_182108762.1	shikimate kinase AroK [Vibrio sp. 404]	19402	DB_CL_v	2
WP_086590174.1	RNA recognition motif containing protein [Vibrio parahaemolyticus]	8845.68	DB_CL_v	2
WP_182032775.1	chromosome partition protein MukB [Vibrio diabolicus]	169769	DB_CL_v	2
WP_016795693.1	UDP-N-acetylmuramate--L-alanine ligase [Vibrio cyclitrophicus]	52641.9	DB_CL_v	2
WP_012842137.1	MULTISPECIES: peroxide stress protein YaaA [Vibrio]	29367.9	DB_CL_v	2
WP_181137483.1	class I SAM-dependent methyltransferase [Vibrio jasicida]	44786.9	DB_CL_v	2
WP_047100879.1	CBS domain-containing protein [Vibrio alginolyticus]	15643.9	DB_CL_v	2
WP_161154577.1	YajQ family cyclic di-GMP-binding protein [Vibrio sp. CAIM 722]	18124.3	DB_CL_v	2
WP_134646140.1	alpha/beta fold hydrolase [Vibrio diabolicus]	49595.3	DB_CL_v	2
GAJ69898.1	LOW QUALITY PROTEIN: glutamate synthase [Vibrio sp. JCM 18904]	52722.3	DB_CL_v	2
WP_158159473.1	aminotransferase class I/II-fold pyridoxal phosphate-dependent enzyme [Vibrio alginolyticus]	42599.6	DB_CL_v	2
WP_140191423.1	N-acetylglucosamine kinase [Vibrio parahaemolyticus]	33128.8	DB_CL_v	2
WP_005530936.1	serine O-acetyltransferase [Vibrio campbellii]	29600.9	DB_CL_v	2
WP_140357504.1	glycerol-3-phosphate 1-O-acyltransferase PlsB [Vibrio parahaemolyticus]	91406.7	DB_CL_v	2
WP_022578246.1	ATP-dependent Clp endopeptidase proteolytic subunit ClpP [Vibrio mimicus]	23207.7	DB_CL_v	2
WP_101114830.1	branched-chain-amino-acid transaminase [Vibrio sp. vnigr-6D03]	35238.7	DB_CL_v	2
WP_154204657.1	M3 family oligoendopeptidase [Vibrio alginolyticus]	68029.3	DB_CL_v	2
WP_080955938.1	NAD-dependent succinate-semialdehyde dehydrogenase [Vibrio diabolicus]	52645.3	DB_CL_v	2
WP_005394799.1	MULTISPECIES: saccharopine dehydrogenase family protein [Vibrio]	46403.9	DB_CL_v	2
WP_157621974.1	VWA domain-containing protein [Vibrio alginolyticus]	258658	DB_CL_v	2
WP_012604694.1	MULTISPECIES: peptide chain release factor 3 [Vibrio]	59174.8	DB_CL_v	2
WP_029825165.1	universal stress protein [Vibrio parahaemolyticus]	16098.5	DB_CL_v	2
WP_005381700.1	MULTISPECIES: cytoskeleton protein RodZ [Vibrio]	34747.5	DB_CL_v	2
WP_055034967.1	4-hydroxy-tetrahydrodipicolinate reductase [Vibrio metoecus]	28731.7	DB_CL_v	2
WP_065646769.1	MULTISPECIES: oxidoreductase [Vibrio]	38994.8	DB_CL_v	2
WP_005377899.1	MULTISPECIES: integration host factor subunit alpha [Vibrio]	11171	DB_CL_v	2
WP_170893146.1	MULTISPECIES: tandem-95 repeat protein [unclassified Vibrio]	312933	DB_CL_v	2
WP_176296130.1	3-isopropylmalate dehydratase small subunit [Vibrio parahaemolyticus]	22717.3	DB_CL_v	2
WP_169568187.1	peptidase dimerization domain-containing protein, partial [Vibrio parahaemolyticus]	15473.7	DB_CL_v	2
WP_172563532.1	D-hexose-6-phosphate mutarotase [Vibrio alginolyticus]	32453.3	DB_CL_v	2
WP_079858600.1	MULTISPECIES: ubiquinol oxidase subunit II [Vibrio]	32911	DB_CL_v	2
WP_005390726.1	MULTISPECIES: two-component system response regulator TorR [Vibrio]	26702.7	DB_CL_v	2
WP_182018262.1	DUF406 family protein [Vibrio diabolicus]	11252.5	DB_CL_v	2
WP_170893565.1	MULTISPECIES: type IV secretion protein Rhs [unclassified Vibrio]	271837	DB_CL_v	2
WP_048626017.1	MULTISPECIES: tRNA (guanosine(46)-N7)-methyltransferase TrmB [Vibrio]	27411.7	DB_CL_v	2
WP_150918207.1	MULTISPECIES: oligoribonuclease [Vibrio]	20939.6	DB_CL_v	2
WP_140253093.1	chorismate synthase [Vibrio parahaemolyticus]	39327.9	DB_CL_v	2
WP_169572139.1	GDP-mannose 4,6-dehydratase, partial [Vibrio parahaemolyticus]	13026.3	DB_CL_v	2
WP_021705473.1	DUF3581 domain-containing protein [Vibrio proteolyticus]	27682.6	DB_CL_v	2
WP_169579121.1	hypothetical protein, partial [Vibrio parahaemolyticus]	10447	DB_CL_v	2
WP_115385708.1	TRAP transporter permease [Vibrio alginolyticus]	92663.9	DB_CL_v	2
WP_182008099.1	bifunctional 2-polyprenyl-6-hydroxyphenol methylase/3-demethylubiquinol 3-O-methyltransferase UbiG [Vibrio sp. B1FLJ16]	26296.4	DB_CL_v	2
WP_132937111.1	Fe/S-dependent 2-methylisocitrate dehydratase AcnD [Vibrio alginolyticus]	95200.2	DB_CL_v	2
WP_005388039.1	molybdate ABC transporter substrate-binding protein [Vibrio alginolyticus]	27330	DB_CL_v	2
WP_012841986.1	MULTISPECIES: ATP-dependent zinc protease [Vibrio]	28230.7	DB_CL_v	2
WP_025588671.1	maltose operon protein [Vibrio parahaemolyticus]	29211.1	DB_CL_v	2
WP_102558026.1	ATP-binding protein [Vibrio lentus]	114967	DB_CL_v	2
WP_085569960.1	long-chain-fatty-acid--CoA ligase FadD [Vibrio alginolyticus]	62860.6	DB_CL_v	2
WP_180804641.1	peptidoglycan binding protein CsiV [Vibrio parahaemolyticus]	28849.6	DB_CL_v	2
WP_078926014.1	TIGR00153 family protein [Vibrio cincinnatiensis]	26144.4	DB_CL_v	2
WP_005456867.1	MULTISPECIES: peptide chain release factor 1 [Vibrio]	40497.1	DB_CL_v	2
GAK18641.1	LOW QUALITY PROTEIN: high-affinity choline uptake protein BetT [Vibrio sp. JCM 19053]	59355.2	DB_CL_v	2
WP_029815571.1	RNA polymerase-associated protein RapA [Vibrio parahaemolyticus]	110075	DB_CL_v	2
WP_169630613.1	N-acetylmuramic acid 6-phosphate etherase, partial [Vibrio parahaemolyticus]	26473.8	DB_CL_v	2
WP_029810053.1	hypothetical protein [Vibrio parahaemolyticus]	10398.5	DB_CL_v	2
WP_171933996.1	helix-hairpin-helix domain-containing protein [Vibrio fluvialis]	84921.1	DB_CL_v	2
WP_085343189.1	succinylglutamate desuccinylase [Vibrio sp. ArtGut-C1]	39169.8	DB_CL_v	2
WP_069538772.1	hydrolase [Vibrio parahaemolyticus]	20017.5	DB_CL_v	2
WP_005382964.1	oxygen-independent coproporphyrinogen III oxidase [Vibrio alginolyticus]	54048.3	DB_CL_v	2
WP_063345583.1	ParB/RepB/Spo0J family partition protein [Vibrio jasicida]	32307.3	DB_CL_v	2
WP_017821090.1	MULTISPECIES: GTP-binding protein [Vibrio]	36678.5	DB_CL_v	2
WP_054578499.1	16S rRNA (cytosine(1402)-N(4))-methyltransferase RsmH [Vibrio alginolyticus]	35038.1	DB_CL_v	2
WP_005469179.1	DUF3346 domain-containing protein [Vibrio sp. 16]	75514.4	DB_CL_v	2
WP_140308403.1	UvrY/SirA/GacA family response regulator transcription factor, partial [Vibrio parahaemolyticus]	23202.9	DB_CL_v	2
WP_108654182.1	erythrose-4-phosphate dehydrogenase [Vibrio vulnificus]	38565.5	DB_CL_v	2
WP_068715188.1	BolA family iron metabolism protein IbaG [Vibrio tritonius]	9775.92	DB_CL_v	2
WP_029830472.1	FKBP-type peptidyl-prolyl cis-trans isomerase [Vibrio parahaemolyticus]	15398.4	DB_CL_v	2
WP_004738806.1	bacterioferritin [Vibrio splendidus]	18695.3	DB_CL_v	2
WP_193844011.1	DUF1049 domain-containing protein, partial [Vibrio sp. OPT46]	10066.7	DB_CL_v	2
WP_140338428.1	23S rRNA pseudouridine(2605) synthase RluB [Vibrio parahaemolyticus]	36161.2	DB_CL_v	2
WP_171342447.1	DUF2799 domain-containing protein [Vibrio alginolyticus]	19508.5	DB_CL_v	2
WP_033907310.1	assimilatory sulfite reductase (NADPH) hemoprotein subunit [Vibrio sp. OY15]	65231.5	DB_CL_v	2
WP_054574206.1	lipopolysaccharide biosynthesis protein [Vibrio alginolyticus]	36807.4	DB_CL_v	2
WP_152813174.1	FMN-dependent L-lactate dehydrogenase LldD [Vibrio sp. VGrn 2]	41429.3	DB_CL_v	2
WP_161441620.1	tRNA 4-thiouridine(8) synthase ThiI [Vibrio sp. V42_P2S4T144]	54823.4	DB_CL_v	2
WP_114323634.1	tRNA pseudouridine(13) synthase TruD [Vibrio parahaemolyticus]	38601.7	DB_CL_v	2
WP_191907621.1	prolyl oligopeptidase family serine peptidase [Vibrio fortis]	79334.8	DB_CL_v	2
WP_053304236.1	ACP S-malonyltransferase [Vibrio alginolyticus]	32577.9	DB_CL_v	2
WP_045977801.1	GatB/YqeY domain-containing protein [Vibrio neptunius]	15913.4	DB_CL_v	2
GAJ72500.1	transcriptional regulator, MarR family [Vibrio sp. JCM 18904]	19102	DB_CL_v	2
WP_158173730.1	lytic murein transglycosylase [Vibrio alginolyticus]	37180.7	DB_CL_v	2
WP_053320287.1	potassium channel protein [Vibrio parahaemolyticus]	38643	DB_CL_v	2
WP_115385845.1	54K polar flagellar sheath protein A [Vibrio alginolyticus]	53644.8	DB_CL_v	2
WP_047104445.1	shikimate dehydrogenase [Vibrio alginolyticus]	30011.4	DB_CL_v	2
WP_104978874.1	cell division protein ZipA [Vibrio alginolyticus]	35571.4	DB_CL_v	2
GAJ73733.1	nitrogen regulatory protein P-II [Vibrio sp. JCM 18904]	9568.92	DB_CL_v	2
WP_065274834.1	MULTISPECIES: pantoate--beta-alanine ligase [Vibrio]	33614.2	DB_CL_v	2
WP_152811670.1	transporter [Vibrio sp. VGrn 2]	35719	DB_CL_v	2
WP_171762299.1	alpha/beta hydrolase [Vibrio sp. 99K-1]	21053.5	DB_CL_v	2
WP_005389368.1	MULTISPECIES: response regulator transcription factor [Vibrio]	25925.2	DB_CL_v	2
WP_085342563.1	S9 family peptidase [Vibrio sp. ArtGut-C1]	76156.2	DB_CL_v	2
WP_025635568.1	cytochrome d ubiquinol oxidase subunit II [Vibrio parahaemolyticus]	41983.6	DB_CL_v	2
WP_065275269.1	hypothetical protein [Vibrio alginolyticus]	26034.5	DB_CL_v	2
WP_151514562.1	PTS trehalose transporter subunit IIBC [Vibrio alginolyticus]	50782.1	DB_CL_v	2
GAJ72121.1	LOW QUALITY PROTEIN: chaperonin [Vibrio sp. JCM 18904]	32582.3	DB_CL_v	2
GAK15513.1	hypothetical protein JCM19053_813 [Vibrio sp. JCM 19053]	12996.4	DB_CL_v	2
WP_005376525.1	MULTISPECIES: GNAT family N-acetyltransferase [Vibrio]	21288.8	DB_CL_v	2
WP_169571755.1	peptide-methionine (S)-S-oxide reductase MsrA, partial [Vibrio parahaemolyticus]	13246.5	DB_CL_v	2
WP_150918437.1	TIGR02647 family protein [Vibrio diabolicus]	8441.27	DB_CL_v	2
WP_070226004.1	class II fructose-bisphosphatase [Vibrio parahaemolyticus]	36141.5	DB_CL_v	2
WP_167426565.1	ABC transporter ATP-binding protein [Vibrio diabolicus]	72777.7	DB_CL_v	2
GAJ71414.1	LOW QUALITY PROTEIN: polysaccharide export lipoprotein Wza [Vibrio sp. JCM 18904]	40789.1	DB_CL_v	2
WP_005444052.1	MULTISPECIES: transcriptional regulator [Vibrio]	18449.5	DB_CL_v	2
WP_017820804.1	insulinase family protein [Vibrio alginolyticus]	106148	DB_CL_v	2
WP_054700491.1	MULTISPECIES: YebG family protein [Vibrio]	11082.5	DB_CL_v	2
WP_005381837.1	MULTISPECIES: 5'-methylthioadenosine/S-adenosylhomocysteine nucleosidase [Vibrio]	25064.5	DB_CL_v	2
WP_102480751.1	MULTISPECIES: outer membrane protein OmpK [unclassified Vibrio]	28937.8	DB_CL_v	2
WP_171345380.1	response regulator [Vibrio alginolyticus]	18023.9	DB_CL_v	2
WP_159651481.1	chemotaxis protein CheW [Vibrio atypicus]	33995.8	DB_CL_v	2
WP_050905513.1	thioredoxin-disulfide reductase [Vibrio campbellii]	34609.1	DB_CL_v	2
WP_140168946.1	bifunctional 23S rRNA (guanine(2069)-N(7))-methyltransferase RlmK/23S rRNA (guanine(2445)-N(2))-methyltransferase RlmL, partial [Vibrio parahaemolyticus]	80029.7	DB_CL_v	2
WP_115386326.1	excinuclease ABC subunit UvrA [Vibrio alginolyticus]	104656	DB_CL_v	2
WP_025636560.1	4Fe-4S dicluster domain-containing protein [Vibrio parahaemolyticus]	22982.5	DB_CL_v	2
WP_017635069.1	bifunctional protein-disulfide isomerase/oxidoreductase DsbC [Vibrio alginolyticus]	28771.4	DB_CL_v	2
WP_154215763.1	hypothetical protein [Vibrio parahaemolyticus]	6433.17	DB_CL_v	2
WP_047123166.1	flagellar biosynthesis anti-sigma factor FlgM [Vibrio parahaemolyticus]	11044.5	DB_CL_v	2
WP_054728976.1	MULTISPECIES: transcriptional regulator [Vibrio]	10667.2	DB_CL_v	2
WP_065645097.1	1-deoxy-D-xylulose-5-phosphate synthase [Vibrio diabolicus]	68206.6	DB_CL_v	2
WP_140115271.1	integration host factor subunit beta, partial [Vibrio parahaemolyticus]	9711.01	DB_CL_v	2
WP_140307217.1	glycosyltransferase family 2 protein [Vibrio parahaemolyticus]	30172	DB_CL_v	2
WP_172438087.1	glucose-6-phosphate dehydrogenase [Vibrio sp. PID17_43]	57655.8	DB_CL_v	2
WP_194566494.1	signal recognition particle protein [Vibrio anguillarum]	50250.1	DB_CL_v	2
WP_063604008.1	glutamine-hydrolyzing GMP synthase [Vibrio barjaei]	58021.2	DB_CL_v	2
WP_171731456.1	ribose-5-phosphate isomerase RpiA [Vibrio sp. 070316B]	23329	DB_CL_v	2
WP_033905529.1	MULTISPECIES: YaeP family protein [Vibrio]	7605.72	DB_CL_v	2
WP_176290996.1	prepilin-type N-terminal cleavage/methylation domain-containing protein [Vibrio natriegens]	17161.6	DB_CL_v	2
WP_170897406.1	MULTISPECIES: DUF3081 family protein [Vibrio]	9593.65	DB_CL_v	2
WP_140080171.1	3-methyl-2-oxobutanoate hydroxymethyltransferase [Vibrio parahaemolyticus]	29030.5	DB_CL_v	2
WP_083151805.1	3-deoxy-7-phosphoheptulonate synthase AroG [Vibrio parahaemolyticus]	38609.7	DB_CL_v	2
WP_046874290.1	bifunctional UDP-sugar hydrolase/5'-nucleotidase [Vibrio diabolicus]	62218.8	DB_CL_v	2
WP_075649526.1	MULTISPECIES: transcriptional regulator NrdR [Vibrio]	17245.7	DB_CL_v	2
GAJ73934.1	LOW QUALITY PROTEIN: GTP-binding protein HflX [Vibrio sp. JCM 18904]	48936.5	DB_CL_v	2
WP_048625904.1	MULTISPECIES: cupin domain-containing protein [Vibrio]	24139.8	DB_CL_v	2
WP_041156911.1	cytochrome bc complex cytochrome b subunit [Vibrio mytili]	48324.4	DB_CL_v	2
WP_045460199.1	tryptophan synthase subunit alpha [Vibrio hyugaensis]	28759.6	DB_CL_v	2
WP_132937053.1	DUF3622 domain-containing protein [Vibrio alginolyticus]	11827.1	DB_CL_v	2
WP_073514043.1	Fe-S biogenesis protein NfuA [Vibrio parahaemolyticus]	21178.3	DB_CL_v	2
WP_114320556.1	lipoyl(octanoyl) transferase LipB [Vibrio harveyi]	24647.6	DB_CL_v	1
WP_051118267.1	MULTISPECIES: hypothetical protein [Vibrio harveyi group]	34413.8	DB_CL_v	1
WP_137375421.1	MULTISPECIES: ParA family protein [Vibrio]	28199.4	DB_CL_v	1
WP_065275009.1	type II secretion system protein GspC [Vibrio alginolyticus]	33516.6	DB_CL_v	1
WP_029796981.1	UUP1 family membrane protein, partial [Vibrio parahaemolyticus]	40066.8	DB_CL_v	1
WP_038867365.1	MULTISPECIES: YceH family protein [Vibrio harveyi group]	24353.3	DB_CL_v	1
WP_025637959.1	hypothetical protein [Vibrio parahaemolyticus]	18735.2	DB_CL_v	1
WP_136977441.1	dentin sialophosphoprotein, partial [Vibrio alginolyticus]	26866.4	DB_CL_v	1
WP_005442175.1	TAXI family TRAP transporter solute-binding subunit [Vibrio harveyi]	35125.7	DB_CL_v	1
WP_064376388.1	MULTISPECIES: DUF3302 domain-containing protein [Vibrio]	15164.9	DB_CL_v	1
WP_114806203.1	exoribonuclease II [Vibrio cholerae]	76425.8	DB_CL_v	1
WP_182034657.1	Nif3-like dinuclear metal center hexameric protein [Vibrio diabolicus]	28028.4	DB_CL_v	1
WP_005376342.1	M48 family metallopeptidase [Vibrio alginolyticus]	28850.5	DB_CL_v	1
WP_140148237.1	glutamine-hydrolyzing carbamoyl-phosphate synthase small subunit [Vibrio parahaemolyticus]	41242.9	DB_CL_v	1
WP_025627412.1	valine--pyruvate transaminase [Vibrio parahaemolyticus]	46768.6	DB_CL_v	1
WP_149192230.1	type VI secretion system baseplate subunit TssK [Vibrio alginolyticus]	49736.2	DB_CL_v	1
WP_025767896.1	MULTISPECIES: DUF1840 domain-containing protein [Vibrio harveyi group]	11754.7	DB_CL_v	1
WP_054576104.1	MULTISPECIES: hypothetical protein [Vibrio]	48981.8	DB_CL_v	1
WP_172379709.1	carboxynorspermidine decarboxylase [Vibrio sp. Vb339]	42309.9	DB_CL_v	1
WP_169697472.1	YccF domain-containing protein, partial [Vibrio parahaemolyticus]	10701.7	DB_CL_v	1
WP_017052465.1	MULTISPECIES: acetyl-CoA C-acyltransferase FadI [Vibrio]	46254.6	DB_CL_v	1
WP_176308955.1	dTDP-glucose 4,6-dehydratase [Vibrio vulnificus]	40020.8	DB_CL_v	1
WP_031848540.1	DNA-3-methyladenine glycosylase I [Vibrio parahaemolyticus]	26025.2	DB_CL_v	1
GAJ76196.1	LOW QUALITY PROTEIN: 50S ribosomal subunit maturation GTPase RbgA [Vibrio sp. JCM 18905]	36224.2	DB_CL_v	1
WP_161618277.1	GAF domain-containing protein [Vibrio parahaemolyticus]	17381.5	DB_CL_v	1
WP_041060329.1	LOG family protein [Vibrio owensii]	51259.2	DB_CL_v	1
WP_062854609.1	ubiquinone biosynthesis regulatory protein kinase UbiB [Vibrio parahaemolyticus]	62671.5	DB_CL_v	1
WP_042522657.1	hypothetical protein [Vibrio alginolyticus]	12159.8	DB_CL_v	1
WP_182010400.1	SsrA-binding protein SmpB [Vibrio sp. B1FLJ16]	18377.8	DB_CL_v	1
WP_031780875.1	MULTISPECIES: sugar O-acetyltransferase [Vibrio]	20754.3	DB_CL_v	1
WP_140099777.1	glycosyltransferase family 4 protein [Vibrio parahaemolyticus]	46090.5	DB_CL_v	1
WP_065768315.1	outer membrane protein transport protein [Vibrio parahaemolyticus]	46054.2	DB_CL_v	1
WP_061037760.1	fumarylacetoacetate hydrolase family protein [Vibrio coralliirubri]	37405.5	DB_CL_v	1
WP_054576659.1	UDP-N-acetylmuramoyl-L-alanyl-D-glutamate--2,6-diaminopimelate ligase [Vibrio alginolyticus]	53672.2	DB_CL_v	1
WP_145534341.1	MULTISPECIES: GFA family protein [Vibrio]	15045.3	DB_CL_v	1
WP_046875073.1	MULTISPECIES: polynucleotide adenylyltransferase PcnB [Vibrio]	52924	DB_CL_v	1
WP_062906848.1	peptidyl-prolyl cis-trans isomerase [Vibrio parahaemolyticus]	19965.1	DB_CL_v	1
WP_033907307.1	MULTISPECIES: AAA family ATPase [Vibrio]	55681.4	DB_CL_v	1
GAJ73508.1	LOW QUALITY PROTEIN: phosphoribosylaminoimidazole carboxylase catalytic subunit [Vibrio sp. JCM 18904]	16680.7	DB_CL_v	1
WP_102574606.1	bifunctional acetate--CoA ligase family protein/GNAT family N-acetyltransferase [Vibrio splendidus]	98534.4	DB_CL_v	1
WP_057568065.1	serine/threonine transporter SstT [Vibrio cholerae]	42556.9	DB_CL_v	1
WP_085569729.1	type II secretion system protein M [Vibrio alginolyticus]	18807	DB_CL_v	1
WP_167415120.1	ATP-dependent dethiobiotin synthetase BioD [Vibrio alginolyticus]	24588.8	DB_CL_v	1
WP_182010434.1	(2E,6E)-farnesyl diphosphate synthase [Vibrio sp. B1FLJ16]	32764.7	DB_CL_v	1
WP_069502428.1	LPS assembly protein LptD [Vibrio parahaemolyticus]	89441.9	DB_CL_v	1
WP_104978826.1	alanine:cation symporter family protein [Vibrio alginolyticus]	55443.8	DB_CL_v	1
WP_053349154.1	CDGSH iron-sulfur domain-containing protein [Vibrio alginolyticus]	55944.1	DB_CL_v	1
WP_017074584.1	MULTISPECIES: DUF2760 domain-containing protein [Vibrio]	23150.3	DB_CL_v	1
WP_151514652.1	Holliday junction branch migration protein RuvA [Vibrio alginolyticus]	22189.5	DB_CL_v	1
WP_171343122.1	tRNA (adenosine(37)-N6)-threonylcarbamoyltransferase complex dimerization subunit type 1 TsaB [Vibrio alginolyticus]	25157.8	DB_CL_v	1
WP_053395639.1	GrxA family glutaredoxin [Vibrio nereis]	10210	DB_CL_v	1
WP_193244695.1	ATP-binding protein [Vibrio navarrensis]	115565	DB_CL_v	1
WP_101905110.1	MULTISPECIES: formate dehydrogenase accessory sulfurtransferase FdhD [Vibrio harveyi group]	30519.6	DB_CL_v	1
WP_137282283.1	DUF1315 family protein [Vibrio neocaledonicus]	10674.1	DB_CL_v	1
WP_025501902.1	cyd operon protein YbgE [Vibrio parahaemolyticus]	11501.9	DB_CL_v	1
WP_169571843.1	DUF2799 domain-containing protein, partial [Vibrio parahaemolyticus]	10671	DB_CL_v	1
WP_136976846.1	porin [Vibrio alginolyticus]	35136.6	DB_CL_v	1
WP_172781539.1	alpha/beta fold hydrolase, partial [Vibrio parahaemolyticus]	20509.3	DB_CL_v	1
WP_050711989.1	methylisocitrate lyase [Vibrio sp. J2-26]	32822.3	DB_CL_v	1
WP_077262153.1	GspE/PulE family protein [Vibrio campbellii]	64009.2	DB_CL_v	1
WP_140269314.1	sn-glycerol-3-phosphate ABC transporter ATP-binding protein UgpC [Vibrio parahaemolyticus]	40751.8	DB_CL_v	1
WP_005378227.1	outer membrane lipoprotein chaperone LolA, partial [Vibrio alginolyticus]	10913.6	DB_CL_v	1
WP_086981270.1	YdcF family protein [Vibrio aphrogenes]	23976.2	DB_CL_v	1
WP_025625868.1	MULTISPECIES: LPS export ABC transporter ATP-binding protein [Vibrio]	27001.2	DB_CL_v	1
WP_140114454.1	fructosamine kinase family protein [Vibrio parahaemolyticus]	33738.7	DB_CL_v	1
WP_140251198.1	outer membrane protein transport protein [Vibrio parahaemolyticus]	45581.8	DB_CL_v	1
GAJ73524.1	LOW QUALITY PROTEIN: nucleoside 5-triphosphatase RdgB [Vibrio sp. JCM 18904]	21990	DB_CL_v	1
WP_070962511.1	tRNA guanosine(34) transglycosylase Tgt [Vibrio sonorensis]	43091.2	DB_CL_v	1
WP_123781367.1	ketoacyl-ACP synthase III [Vibrio ponticus]	34005.3	DB_CL_v	1
WP_048626260.1	cysteine desulfurase-like protein [Vibrio diabolicus]	45877.7	DB_CL_v	1
WP_012842444.1	MULTISPECIES: hypothetical protein [Vibrio]	11345.4	DB_CL_v	1
WP_169686438.1	signal recognition particle receptor subunit alpha, partial [Vibrio parahaemolyticus]	18649.8	DB_CL_v	1
WP_140162620.1	ABC transporter substrate-binding protein [Vibrio parahaemolyticus]	69643.1	DB_CL_v	1
WP_025790374.1	DUF924 domain-containing protein [Vibrio parahaemolyticus]	20806.5	DB_CL_v	1
WP_128811227.1	uridine kinase [Vibrio alfacsensis]	24349.5	DB_CL_v	1
WP_180768552.1	hypothetical protein [Vibrio parahaemolyticus]	7948.81	DB_CL_v	1
WP_152811799.1	protein phosphatase CheZ [Vibrio sp. VGrn 2]	27932	DB_CL_v	1
WP_029797848.1	N-acetylmuramoyl-L-alanine amidase, partial [Vibrio parahaemolyticus]	58635.5	DB_CL_v	1
WP_025555561.1	WecB/TagA/CpsF family glycosyltransferase [Vibrio parahaemolyticus]	26724.7	DB_CL_v	1
WP_069217892.1	YdcF family protein [Vibrio harveyi]	40008.9	DB_CL_v	1
WP_150893931.1	lactoylglutathione lyase [Vibrio fortis]	15152.3	DB_CL_v	1
WP_187375889.1	CinA family nicotinamide mononucleotide deamidase-related protein [Vibrio cholerae]	45652	DB_CL_v	1
WP_176288439.1	DUF493 family protein [Vibrio sp. JPW-9-11-11]	10406.4	DB_CL_v	1
WP_017634611.1	MULTISPECIES: acylphosphatase [Vibrio]	10113.1	DB_CL_v	1
WP_104976062.1	alanine racemase [Vibrio alginolyticus]	43962.5	DB_CL_v	1
WP_089138021.1	ribonuclease P protein component [Vibrio rumoiensis]	13859.6	DB_CL_v	1
WP_050938042.1	tRNA (cytosine(32)/uridine(32)-2'-O)-methyltransferase TrmJ [Vibrio harveyi]	26881.6	DB_CL_v	1
WP_031781147.1	MULTISPECIES: sodium:proton antiporter [Vibrio]	49106	DB_CL_v	1
WP_172781498.1	CreA family protein, partial [Vibrio parahaemolyticus]	11642	DB_CL_v	1
WP_104974509.1	esterase YqiA [Vibrio diabolicus]	22286.1	DB_CL_v	1
WP_119008189.1	DUF1080 domain-containing protein [Vibrio superstes]	85782	DB_CL_v	1
WP_069541170.1	cold shock domain-containing protein [Vibrio parahaemolyticus]	9204.4	DB_CL_v	1
WP_149191827.1	tetratricopeptide repeat protein [Vibrio alginolyticus]	88750.7	DB_CL_v	1
GAK18964.1	arylsulfatase [Vibrio sp. JCM 19053]	21424	DB_CL_v	1
WP_101905208.1	molybdopterin molybdotransferase MoeA [Vibrio harveyi]	44838.7	DB_CL_v	1
WP_136979509.1	N-acetylneuraminate synthase [Vibrio kanaloae]	39036	DB_CL_v	1
WP_005386584.1	MULTISPECIES: RNA polymerase-binding protein DksA [Vibrio]	17365.7	DB_CL_v	1
WP_076665112.1	peptide-methionine (R)-S-oxide reductase MsrB [Vibrio parahaemolyticus]	17079.1	DB_CL_v	1
WP_115386225.1	chemotaxis response regulator protein-glutamate methylesterase [Vibrio alginolyticus]	39901.9	DB_CL_v	1
WP_145472821.1	hexitol phosphatase HxpB [Vibrio sp. ES.044]	24429.3	DB_CL_v	1
WP_085570020.1	RNA polymerase factor sigma-54 [Vibrio alginolyticus]	54905.8	DB_CL_v	1
GAJ75383.1	LOW QUALITY PROTEIN: SSU ribosomal protein S15p [Vibrio sp. JCM 18905]	9969.41	DB_CL_v	1
WP_161156638.1	MULTISPECIES: ISC system 2Fe-2S type ferredoxin [unclassified Vibrio]	12720.1	DB_CL_v	1
WP_033906153.1	GFA family protein [Vibrio sp. OY15]	15145.2	DB_CL_v	1
WP_010644188.1	helix-turn-helix transcriptional regulator [Vibrio campbellii]	10990.7	DB_CL_v	1
WP_119773137.1	dihydrolipoyl dehydrogenase [Vibrio cholerae]	53187.9	DB_CL_v	1
WP_065274512.1	porin family protein [Vibrio alginolyticus]	18221.8	DB_CL_v	1
WP_053300326.1	isopenicillin N synthase family oxygenase [Vibrio parahaemolyticus]	31869	DB_CL_v	1
WP_064376735.1	Cof-type HAD-IIB family hydrolase [Vibrio alginolyticus]	29439.8	DB_CL_v	1
GAJ72479.1	LOW QUALITY PROTEIN: serine transporter [Vibrio sp. JCM 18904]	44888.5	DB_CL_v	1
WP_120035558.1	RNA chaperone Hfq [Vibrio sinensis]	9833.16	DB_CL_v	1
WP_017101806.1	MULTISPECIES: porin [Vibrio]	36511.3	DB_CL_v	1
WP_185841499.1	methyltransferase domain-containing protein [Vibrio cholerae]	21354.7	DB_CL_v	1
WP_048661314.1	MULTISPECIES: guanylate kinase [Vibrio]	23389.6	DB_CL_v	1
WP_104029842.1	NAD(P)H-dependent oxidoreductase [Vibrio jasicida]	24618.2	DB_CL_v	1
WP_069496317.1	hypothetical protein [Vibrio parahaemolyticus]	48120.2	DB_CL_v	1
WP_130239705.1	4Fe-4S dicluster domain-containing protein [Vibrio vulnificus]	61157.3	DB_CL_v	1
GAJ78067.1	cell division transporter, ATP-binding protein FtsE [Vibrio sp. JCM 18905]	22232.9	DB_CL_v	1
WP_102423772.1	Trm112 family protein [Vibrio sp. 10N.261.52.A1]	6892.59	DB_CL_v	1
WP_045987203.1	YggS family pyridoxal phosphate-dependent enzyme [Vibrio coralliilyticus]	26124.2	DB_CL_v	1
GAJ69515.1	3-oxoacyl-[acyl-carrier-protein] synthase, KASIII [Vibrio sp. JCM 18904]	40007.2	DB_CL_v	1
WP_104970072.1	asparaginase [Vibrio diabolicus]	36985.4	DB_CL_v	1
WP_020840651.1	DUF2960 domain-containing protein [Vibrio parahaemolyticus]	10302.3	DB_CL_v	1
WP_029802188.1	phosphohistidine phosphatase SixA [Vibrio parahaemolyticus]	17605.6	DB_CL_v	1
WP_113612402.1	MULTISPECIES: cob(I)yrinic acid a,c-diamide adenosyltransferase [Vibrio]	22509.5	DB_CL_v	1
WP_167426175.1	DNA mismatch repair endonuclease MutL [Vibrio diabolicus]	74956.4	DB_CL_v	1
WP_005485741.1	30S ribosomal protein S20, partial [Vibrio parahaemolyticus]	7025.84	DB_CL_v	1
WP_005377756.1	TolC family outer membrane protein [Vibrio alginolyticus]	49551.3	DB_CL_v	1
WP_032468325.1	arginine decarboxylase [Vibrio sp. RC586]	72071.4	DB_CL_v	1
WP_104971507.1	MULTISPECIES: bifunctional histidinol-phosphatase/imidazoleglycerol-phosphate dehydratase HisB [Vibrio harveyi group]	40170.1	DB_CL_v	1
WP_085342924.1	DUF2956 domain-containing protein [Vibrio sp. ArtGut-C1]	13396.2	DB_CL_v	1
WP_161444558.1	cytidine deaminase [Vibrio sp. V43_P6S15P86]	32190.1	DB_CL_v	1
WP_004744618.1	3-oxoacyl-ACP reductase FabG [Vibrio tubiashii]	26057.2	DB_CL_v	1
WP_005528820.1	tRNA 2-thiouridine(34) synthase MnmA [Vibrio campbellii]	42588.2	DB_CL_v	1
WP_009602154.1	response regulator [Vibrio caribbeanicus]	128234	DB_CL_v	1
WP_140113229.1	DNA polymerase III subunit beta [Vibrio parahaemolyticus]	40817.9	DB_CL_v	1
WP_017820436.1	MULTISPECIES: porin family protein [Vibrio]	20858.2	DB_CL_v	1
WP_005381098.1	MULTISPECIES: phospholipid-binding protein MlaC [Vibrio]	24162.8	DB_CL_v	1
WP_165401635.1	peptidase [Vibrio alginolyticus]	45625.5	DB_CL_v	1
WP_038871311.1	MULTISPECIES: adenine phosphoribosyltransferase [Vibrio]	19710.4	DB_CL_v	1
WP_123016999.1	phosphoribulokinase [Vibrio sp. HBUAS61001]	32647.4	DB_CL_v	1
WP_065771936.1	aconitate hydratase AcnA, partial [Vibrio parahaemolyticus]	97478.8	DB_CL_v	1
WP_025508199.1	hypothetical protein [Vibrio parahaemolyticus]	12060	DB_CL_v	1
GAJ75572.1	LOW QUALITY PROTEIN: N-succinyl-L,L-diaminopimelate desuccinylase [Vibrio sp. JCM 18905]	41276.7	DB_CL_v	1
WP_054578524.1	cyclic-di-GMP-binding transcriptional regulator VpsR [Vibrio alginolyticus]	50027.6	DB_CL_v	1
WP_024699345.1	lipid-A-disaccharide synthase [Vibrio parahaemolyticus]	42972.5	DB_CL_v	1
WP_017821958.1	recombination-associated protein RdgC [Vibrio alginolyticus]	34621.5	DB_CL_v	1
WP_130360201.1	aspartate carbamoyltransferase regulatory subunit [Vibrio vulnificus]	17474.1	DB_CL_v	1
WP_070382865.1	low-specificity L-threonine aldolase [Vibrio mimicus]	36620.9	DB_CL_v	1
WP_140383109.1	pyridoxal phosphate-dependent aminotransferase [Vibrio parahaemolyticus]	45606.3	DB_CL_v	1
WP_053407688.1	NapC/NirT family cytochrome c [Vibrio hepatarius]	21999.7	DB_CL_v	1
WP_140353799.1	D-alanine--D-alanine ligase, partial [Vibrio parahaemolyticus]	31810.9	DB_CL_v	1
WP_070382437.1	lysine decarboxylase CadA [Vibrio mimicus]	80794.1	DB_CL_v	1
WP_025524391.1	YjbH domain-containing protein [Vibrio parahaemolyticus]	78767.4	DB_CL_v	1
WP_069535610.1	O-succinylhomoserine (thiol)-lyase [Vibrio parahaemolyticus]	42092.4	DB_CL_v	1
WP_005378285.1	MULTISPECIES: tol-pal system protein YbgF [Vibrio]	28168.3	DB_CL_v	1
WP_065112024.1	MULTISPECIES: Si-specific NAD(P)(+) transhydrogenase [Vibrio]	51232.9	DB_CL_v	1
WP_140252943.1	3-hydroxyacyl-ACP dehydratase FabZ [Vibrio parahaemolyticus]	16953.8	DB_CL_v	1
WP_152811889.1	AsmA family protein [Vibrio sp. VGrn 2]	75118	DB_CL_v	1
WP_104971128.1	MULTISPECIES: TatD family hydrolase [Vibrio]	28886.5	DB_CL_v	1
WP_029848910.1	VWA domain-containing protein, partial [Vibrio parahaemolyticus]	50295	DB_CL_v	1
WP_041852910.1	MULTISPECIES: hypothetical protein [Vibrio diabolicus subgroup]	13303.8	DB_CL_v	1
WP_025766923.1	MULTISPECIES: DUF2057 family protein [Vibrio]	24922.6	DB_CL_v	1
WP_085569708.1	asparagine synthase [Vibrio alginolyticus]	62898.8	DB_CL_v	1
WP_086482866.1	DEAD/DEAH box helicase [Vibrio parahaemolyticus]	48173.3	DB_CL_v	1
WP_045401514.1	nucleoside triphosphate pyrophosphohydrolase family protein [Vibrio hyugaensis]	21658.9	DB_CL_v	1
WP_191118175.1	carbon-nitrogen hydrolase family protein [Vibrio campbellii]	30439.3	DB_CL_v	1
WP_025768295.1	MULTISPECIES: Der GTPase-activating protein YihI [Vibrio harveyi group]	20454.7	DB_CL_v	1
WP_158159693.1	maltose O-acetyltransferase [Vibrio alginolyticus]	20390.4	DB_CL_v	1
WP_099078730.1	MULTISPECIES: hypothetical protein [unclassified Vibrio]	19789.1	DB_CL_v	1
WP_084889149.1	ribosome maturation factor RimM [Vibrio sp. qd031]	20295.2	DB_CL_v	1
GAJ71712.1	hypothetical protein JCM18904_2490 [Vibrio sp. JCM 18904]	8603.97	DB_CL_v	1
WP_005378572.1	MULTISPECIES: YbaY family lipoprotein [Vibrio]	15880.3	DB_CL_v	1
WP_140312722.1	sigma D regulator [Vibrio parahaemolyticus]	18775.1	DB_CL_v	1
WP_071235254.1	2-hydroxyacid dehydrogenase [Vibrio rotiferianus]	37215.4	DB_CL_v	1
WP_053303421.1	hypothetical protein [Vibrio alginolyticus]	35349.3	DB_CL_v	1
WP_029816875.1	bifunctional GNAT family N-acetyltransferase/carbon-nitrogen hydrolase family protein [Vibrio parahaemolyticus]	58355.2	DB_CL_v	1
WP_032480404.1	MULTISPECIES: protein translocase subunit SecF [Vibrio]	34350.2	DB_CL_v	1
KOO14058.1	hypothetical protein AKJ18_15585 [Vibrio xuii]	19748.4	DB_CL_v	1
WP_136483048.1	cold-shock protein [Vibrio sp. H11]	7507.75	DB_CL_v	1
WP_058964440.1	FixH family protein [Vibrio parahaemolyticus]	17943.3	DB_CL_v	1
WP_064376174.1	rhodanese-like domain-containing protein [Vibrio alginolyticus]	12952.4	DB_CL_v	1
WP_027696362.1	ABC transporter permease [Vibrio litoralis]	34927.3	DB_CL_v	1
WP_161445188.1	zinc transporter ZntB [Vibrio sp. V43_P6S15P86]	36712.6	DB_CL_v	1
WP_171754282.1	succinate dehydrogenase, hydrophobic membrane anchor protein [Vibrio sp. 99-8-1]	13029	DB_CL_v	1
GAK17356.1	hypothetical protein JCM19053_2531 [Vibrio sp. JCM 19053]	17472.8	DB_CL_v	1
WP_005396007.1	MULTISPECIES: acyl carrier protein [Vibrio diabolicus subgroup]	9420.85	DB_CL_v	1
WP_140314411.1	oxygen-insensitive NAD(P)H nitroreductase [Vibrio parahaemolyticus]	24562.5	DB_CL_v	1
WP_096994186.1	Si-specific NAD(P)(+) transhydrogenase [Vibrio thalassae]	51451.8	DB_CL_v	1
WP_025629455.1	signal peptidase I [Vibrio parahaemolyticus]	33797.7	DB_CL_v	1
WP_005380420.1	MULTISPECIES: glycine cleavage system protein R [Vibrio]	20084.2	DB_CL_v	1
WP_136482167.1	transcriptional regulator BolA [Vibrio sp. H11]	11583.7	DB_CL_v	1
GAJ69492.1	hypothetical protein JCM18904_138 [Vibrio sp. JCM 18904]	9629.23	DB_CL_v	1
WP_102402804.1	oxidative damage protection protein [Vibrio sp. 10N.261.55.A7]	10588.2	DB_CL_v	1
WP_069666924.1	thioredoxin-dependent thiol peroxidase [Vibrio europaeus]	17543	DB_CL_v	1
WP_140314340.1	assimilatory sulfite reductase (NADPH) flavoprotein subunit [Vibrio parahaemolyticus]	68897.6	DB_CL_v	1
WP_108677253.1	transcription-repair coupling factor [Vibrio vulnificus]	130880	DB_CL_v	1
WP_138971869.1	long-chain fatty acid--CoA ligase [Vibrio sp. Hep-1b-8]	68472.9	DB_CL_v	1
WP_017634171.1	MULTISPECIES: YgdI/YgdR family lipoprotein [Vibrio]	7790.81	DB_CL_v	1
WP_054577682.1	bifunctional indole-3-glycerol-phosphate synthase TrpC/phosphoribosylanthranilate isomerase TrpF [Vibrio alginolyticus]	52736.6	DB_CL_v	1
WP_025983412.1	hypothetical protein [Vibrio parahaemolyticus]	7795.45	DB_CL_v	1
WP_061008485.1	substrate-binding domain-containing protein [Vibrio harveyi]	34492.4	DB_CL_v	1
WP_065302975.1	class II fumarate hydratase [Vibrio natriegens]	49024.4	DB_CL_v	1
WP_186584733.1	chemotaxis protein CheW [Vibrio alginolyticus]	79930	DB_CL_v	1
WP_187372283.1	phosphoserine phosphatase [Vibrio cholerae]	35983.7	DB_CL_v	1
WP_049874922.1	hypothetical protein [Vibrio parahaemolyticus]	17280.5	DB_CL_v	1
WP_182037373.1	tandem-95 repeat protein, partial [Vibrio diabolicus]	287564	DB_CL_v	1
WP_162805478.1	ribulose-phosphate 3-epimerase [Vibrio cholerae]	24584.8	DB_CL_v	1
WP_005385021.1	MULTISPECIES: ammonia-dependent NAD(+) synthetase [Vibrio harveyi group]	30303.5	DB_CL_v	1
WP_114786993.1	GTP diphosphokinase [Vibrio tetraodonis]	84156.3	DB_CL_v	1
WP_104027613.1	lipopolysaccharide heptosyltransferase II [Vibrio jasicida]	39654.3	DB_CL_v	1
GAJ71587.1	PAS factor [Vibrio sp. JCM 18904]	7384.92	DB_CL_v	1
GAJ75809.1	LOW QUALITY PROTEIN: sodium/alanine symporter [Vibrio sp. JCM 18905]	50056.1	DB_CL_v	1
WP_053396509.1	met regulon transcriptional regulator MetJ [Vibrio nereis]	12282.1	DB_CL_v	1
WP_025623967.1	M20 family metallopeptidase [Vibrio parahaemolyticus]	40746.2	DB_CL_v	1
WP_086484924.1	acyl-ACP--UDP-N-acetylglucosamine O-acyltransferase [Vibrio parahaemolyticus]	28416.7	DB_CL_v	1
WP_085342625.1	small-conductance mechanosensitive channel MscS [Vibrio sp. ArtGut-C1]	30859.8	DB_CL_v	1
WP_026026721.1	Bax inhibitor-1/YccA family protein [Vibrio genomosp. F10]	23651.4	DB_CL_v	1
WP_005381109.1	MULTISPECIES: lipopolysaccharide transport periplasmic protein LptA [Vibrio]	18047.4	DB_CL_v	1
WP_140360451.1	macrodomain Ter protein MatP, partial [Vibrio parahaemolyticus]	14249.4	DB_CL_v	1
WP_140138869.1	methionine synthase, partial [Vibrio parahaemolyticus]	134247	DB_CL_v	1
WP_069488896.1	NAD(P)/FAD-dependent oxidoreductase [Vibrio parahaemolyticus]	47135.7	DB_CL_v	1
WP_053303079.1	riboflavin synthase [Vibrio alginolyticus]	22460.5	DB_CL_v	1
WP_138956384.1	methionine synthase [Vibrio rotiferianus]	38787.8	DB_CL_v	1
WP_169697134.1	PLP-dependent transferase, partial [Vibrio parahaemolyticus]	22597.5	DB_CL_v	1
WP_039624068.1	glycerol-3-phosphate transporter [Vibrio sinaloensis]	50701.1	DB_CL_v	1
WP_191116193.1	ribosome-associated protein [Vibrio alginolyticus]	20600.8	DB_CL_v	1
WP_193153746.1	outer membrane protein assembly factor BamB [Vibrio navarrensis]	41175.4	DB_CL_v	1
WP_109170168.1	glutathione-regulated potassium-efflux system ancillary protein KefG [Vibrio sp. T9]	22878.5	DB_CL_v	1
WP_169607119.1	tetratricopeptide repeat protein, partial [Vibrio parahaemolyticus]	11306.6	DB_CL_v	1
WP_186584524.1	YjbH domain-containing protein [Vibrio alginolyticus]	82859.2	DB_CL_v	1
WP_029835085.1	acetolactate synthase small subunit, partial [Vibrio parahaemolyticus]	15696.2	DB_CL_v	1
WP_171384320.1	response regulator [Vibrio hepatarius]	93885.6	DB_CL_v	1
KOO16198.1	sulfate adenylyltransferase [Vibrio xuii]	52920.1	DB_CL_v	1
WP_004394877.1	MULTISPECIES: molybdenum cofactor biosynthesis protein B [Vibrio]	18542.3	DB_CL_v	1
WP_099078642.1	MULTISPECIES: protein TolQ [unclassified Vibrio]	25343.1	DB_CL_v	1
WP_149192382.1	NADPH-dependent 7-cyano-7-deazaguanine reductase QueF [Vibrio alginolyticus]	32500	DB_CL_v	1
GAJ70499.1	LOW QUALITY PROTEIN: predicted redox protein [Vibrio sp. JCM 18904]	17381.8	DB_CL_v	1
WP_068718128.1	protein translocase subunit SecD [Vibrio tritonius]	66174.8	DB_CL_v	1
WP_194717337.1	phosphatidylserine decarboxylase [Vibrio sp. S9_S30]	32516.4	DB_CL_v	1
WP_144397080.1	multidrug efflux ABC transporter VcaM [Vibrio cholerae]	68872.9	DB_CL_v	1
WP_152430654.1	threonylcarbamoyl-AMP synthase [Vibrio aquimaris]	23213.9	DB_CL_v	1
WP_053307833.1	MULTISPECIES: HlyD family type I secretion periplasmic adaptor subunit [Vibrio]	51521.5	DB_CL_v	1
WP_053052701.1	16S rRNA (cytidine(1402)-2'-O)-methyltransferase [Vibrio harveyi]	31790.7	DB_CL_v	1
WP_152811809.1	AAA family ATPase [Vibrio sp. VGrn 2]	160401	DB_CL_v	1
WP_005381010.1	MULTISPECIES: DUF4426 domain-containing protein [Vibrio]	16058.5	DB_CL_v	1
WP_140149528.1	SRPBCC family protein [Vibrio parahaemolyticus]	16487.2	DB_CL_v	1
WP_140364451.1	sigma-E factor regulatory protein RseB [Vibrio parahaemolyticus]	36048.3	DB_CL_v	1
WP_005595964.1	MULTISPECIES: acyl carrier protein [Vibrio]	8512.13	DB_CL_v	1
WP_065678001.1	hypothetical protein [Vibrio atlanticus]	52692	DB_CL_v	1
WP_161453921.1	MULTISPECIES: YebC/PmpR family DNA-binding transcriptional regulator [unclassified Vibrio]	26213	DB_CL_v	1
WP_000818874.1	YciU family protein [Vibrio cholerae]	12212.8	DB_CL_v	1
WP_047102664.1	NADP-dependent oxidoreductase [Vibrio alginolyticus]	33565.1	DB_CL_v	1
WP_073602394.1	flagellar motor switch protein FliN [Vibrio aerogenes]	14940.5	DB_CL_v	1
WP_148529568.1	ribonuclease HII [Vibrio cholerae]	22473	DB_CL_v	1
WP_169568035.1	nitroreductase family protein, partial [Vibrio parahaemolyticus]	13518.7	DB_CL_v	1
WP_064488703.1	elongation factor 4 [Vibrio coralliilyticus]	66627.2	DB_CL_v	1
WP_029798200.1	4Fe-4S dicluster domain-containing protein [Vibrio parahaemolyticus]	61698.3	DB_CL_v	1
WP_179885623.1	sigma-E factor negative regulatory protein [Vibrio sp. ES.051]	23033.4	DB_CL_v	1
WP_175413423.1	2',3'-cyclic-nucleotide 2'-phosphodiesterase [Vibrio neocaledonicus]	72690.6	DB_CL_v	1
WP_186584465.1	undecaprenyldiphospho-muramoylpentapeptide beta-N-acetylglucosaminyltransferase [Vibrio alginolyticus]	38502.9	DB_CL_v	1
WP_086046542.1	MULTISPECIES: prephenate dehydratase [Vibrio]	44471.9	DB_CL_v	1
WP_050910311.1	iron-containing alcohol dehydrogenase [Vibrio campbellii]	45033.9	DB_CL_v	1
WP_110178283.1	preprotein translocase subunit SecE, partial [Vibrio parahaemolyticus]	11294.3	DB_CL_v	1
WP_064369571.1	insulinase family protein [Vibrio alginolyticus]	102238	DB_CL_v	1
WP_104978886.1	PTS transporter subunit EIIC [Vibrio alginolyticus]	52509.4	DB_CL_v	1
WP_114323329.1	MULTISPECIES: cytochrome c-type biogenesis protein CcmH [Vibrio]	18353.4	DB_CL_v	1
WP_047456844.1	bifunctional molybdopterin-guanine dinucleotide biosynthesis adaptor protein MobB/molybdopterin molybdotransferase MoeA [Vibrio fluvialis]	65197.2	DB_CL_v	1
WP_176311563.1	late competence development ComFB family protein [Vibrio alginolyticus]	14310.2	DB_CL_v	1
WP_167413322.1	MULTISPECIES: fatty acid metabolism transcriptional regulator FadR [Vibrio]	32159.3	DB_CL_v	1
WP_171370665.1	dTMP kinase [Vibrio owensii]	23302.1	DB_CL_v	1
WP_041155263.1	hydroxymethylbilane synthase [Vibrio mytili]	34507.1	DB_CL_v	1
WP_108093828.1	HlyC/CorC family transporter [Vibrio splendidus]	42675	DB_CL_v	1
GAM60867.1	hypothetical protein JCM19232_3809 [Vibrio ishigakensis]	9664.21	DB_CL_v	1
WP_075708867.1	repressor LexA [Vibrio panuliri]	22825.9	DB_CL_v	1
WP_005382945.1	MULTISPECIES: sigma-54-dependent Fis family transcriptional regulator [Vibrio]	50163.9	DB_CL_v	1
WP_161441167.1	hypothetical protein [Vibrio sp. V42_P2S4T144]	16758.6	DB_CL_v	1
WP_171384630.1	(d)CMP kinase [Vibrio hepatarius]	24616	DB_CL_v	1
WP_193255964.1	uridine diphosphate-N-acetylglucosamine-binding protein YvcK [Vibrio navarrensis]	32525.8	DB_CL_v	1
WP_098415072.1	DUF2066 domain-containing protein [Vibrio sp. ES.051]	43299	DB_CL_v	1
WP_047101445.1	coniferyl aldehyde dehydrogenase [Vibrio alginolyticus]	52470.6	DB_CL_v	1
WP_176319531.1	type VI secretion system membrane subunit TssM [Vibrio diabolicus]	134131	DB_CL_v	1
WP_128812785.1	methylglyoxal synthase [Vibrio alfacsensis]	16867.7	DB_CL_v	1
WP_115386544.1	sulfurtransferase [Vibrio alginolyticus]	30427.2	DB_CL_v	1
WP_131170037.1	glycerol dehydrogenase [Vibrio parahaemolyticus]	38196.5	DB_CL_v	1
WP_103412562.1	gamma-glutamyltransferase [Vibrio campbellii]	63849.6	DB_CL_v	1
WP_033907149.1	MULTISPECIES: DUF1481 domain-containing protein [Vibrio]	26755.4	DB_CL_v	1
WP_025622902.1	alpha-D-glucose phosphate-specific phosphoglucomutase [Vibrio parahaemolyticus]	59544.2	DB_CL_v	1
WP_104041605.1	ribonuclease PH [Vibrio hyugaensis]	25813	DB_CL_v	1
WP_029809320.1	ATP-dependent Clp protease adapter ClpS [Vibrio parahaemolyticus]	12340	DB_CL_v	1
WP_047101929.1	octaprenyl diphosphate synthase [Vibrio alginolyticus]	35360.7	DB_CL_v	1
WP_048626774.1	MULTISPECIES: phospholipase D family protein [Vibrio]	27481.1	DB_CL_v	1
WP_042606292.1	iron-sulfur cluster assembly protein IscA [Vibrio harveyi]	11789.7	DB_CL_v	1
WP_138940460.1	porin family protein [Vibrio alginolyticus]	23755.7	DB_CL_v	1
WP_004394485.1	MULTISPECIES: 3-dehydroquinate synthase [Vibrio]	39548.4	DB_CL_v	1
WP_169643941.1	acetyl-CoA C-acyltransferase FadA [Vibrio alginolyticus]	41800.9	DB_CL_v	1
WP_045463318.1	alkene reductase [Vibrio hyugaensis]	40201	DB_CL_v	1
WP_141106709.1	ParA family protein, partial [Vibrio parahaemolyticus]	13747.3	DB_CL_v	1
WP_156144490.1	hypothetical protein [Vibrio hyugaensis]	39244.4	DB_CL_v	1
WP_070962612.1	N-acetylglucosamine-6-phosphate deacetylase [Vibrio sonorensis]	41520.7	DB_CL_v	1
WP_005383703.1	MULTISPECIES: Fe-S protein assembly chaperone HscA [Vibrio harveyi group]	66302	DB_CL_v	1
WP_045957184.1	PTS IIA-like nitrogen regulatory protein PtsN [Vibrio galatheae]	16703.4	DB_CL_v	1
WP_075649691.1	GTPase Era [Vibrio ponticus]	37141.8	DB_CL_v	1
WP_011079976.1	SpoVR family protein [Vibrio vulnificus]	60509.1	DB_CL_v	1
WP_140295244.1	sigma-70 family RNA polymerase sigma factor [Vibrio parahaemolyticus]	22561.4	DB_CL_v	1
WP_053350814.1	hypothetical protein [Vibrio alginolyticus]	44782.6	DB_CL_v	1
WP_159652809.1	NapC/NirT family cytochrome c [Vibrio atypicus]	22152.8	DB_CL_v	1
WP_017187950.1	tRNA (uridine(54)-C5)-methyltransferase TrmA [Vibrio harveyi]	43321.5	DB_CL_v	1
WP_169700032.1	rRNA maturation RNase YbeY, partial [Vibrio parahaemolyticus]	11023.6	DB_CL_v	1
WP_138972712.1	GGDEF domain-containing protein [Vibrio sp. Hep-1b-8]	44674.9	DB_CL_v	1
WP_088721154.1	bifunctional phosphoribosyl-AMP cyclohydrolase/phosphoribosyl-ATP diphosphatase HisIE [Vibrio anguillarum]	23501.7	DB_CL_v	1
WP_186290306.1	xanthosine phosphorylase [Vibrio parahaemolyticus]	30136.1	DB_CL_v	1
GAJ72712.1	RNA signal recognition particle 4.5S RNA [Vibrio sp. JCM 18904]	13066.4	DB_CL_v	1
WP_154204912.1	bifunctional phosphopantothenoylcysteine decarboxylase/phosphopantothenate--cysteine ligase CoaBC [Vibrio alginolyticus]	43064.9	DB_CL_v	1
WP_025793330.1	PhoH family protein [Vibrio parahaemolyticus]	40975.6	DB_CL_v	1
WP_119468382.1	D-glycero-beta-D-manno-heptose 1,7-bisphosphate 7-phosphatase [Vibrio cholerae]	20886.3	DB_CL_v	1
WP_089202489.1	inosine/guanosine kinase [Vibrio parahaemolyticus]	48744.3	DB_CL_v	1
WP_047101148.1	nuclear transport factor 2 family protein [Vibrio alginolyticus]	14745.1	DB_CL_v	1

## Sheet: Table S2
Table S2. Identified proteins of B. vulgaris (sample 5) and their spectral counts.
MS data file	\\sauval\Data_MS\Clément\2021-12-08_MarineBacteria_35strains
Database :	DB_CL_balneola_455358 (8658 sequences; 3067740 residues)
Dat file :	F438453
Enzyme :	Trypsin - Max missed cleavages: 2
Fixed modifications :	Carbamidomethyl (C)
Variable modifications :	Deamidated (NQ), Oxidation (M)
MS/ MS² mass tol. :	± 5.0 ppm / ± 0.02 Da
Instrument type :	Q-Exactive HF
Accession	Description	mass	Database(s)	SC
WP_018126982.1	TonB-dependent receptor [Balneola vulgaris]	110431	DB_CL_balneola	164
WP_018126983.1	RagB/SusD family nutrient uptake outer membrane protein [Balneola vulgaris]	52206.3	DB_CL_balneola	139
RNC83623.1	elongation factor Tu [Balneola sp.]	43436.1	DB_CL_balneola	135
WP_169331302.1	elongation factor Tu [Balneola vulgaris]	25016.7	DB_CL_balneola	34
WP_018128181.1	GTP-binding protein, partial [Balneola vulgaris]	19710.8	DB_CL_balneola	25
WP_026167340.1	DNA-directed RNA polymerase subunit beta' [Balneola vulgaris]	160410	DB_CL_balneola	121
WP_018128182.1	elongation factor G [Balneola vulgaris]	79735.2	DB_CL_balneola	112
WP_018128440.1	DNA-directed RNA polymerase subunit beta [Balneola vulgaris]	144037	DB_CL_balneola	105
WP_018126828.1	multifunctional oxoglutarate decarboxylase/oxoglutarate dehydrogenase thiamine pyrophosphate-binding subunit/dihydrolipoyllysine-residue succinyltransferase subunit [Balneola vulgaris]	135598	DB_CL_balneola	102
WP_157464790.1	carboxypeptidase regulatory-like domain-containing protein [Balneola vulgaris]	116436	DB_CL_balneola	99
WP_018128174.1	dihydrolipoyl dehydrogenase [Balneola vulgaris]	50903.5	DB_CL_balneola	95
WP_018127045.1	chaperonin GroEL [Balneola vulgaris]	59226.8	DB_CL_balneola	88
WP_018128253.1	molecular chaperone DnaK [Balneola vulgaris]	69403.9	DB_CL_balneola	88
WP_018127280.1	hypothetical protein [Balneola vulgaris]	119077	DB_CL_balneola	87
WP_018128608.1	hypothetical protein [Balneola vulgaris]	118008	DB_CL_balneola	35
RNC84481.1	hypothetical protein ED557_05740 [Balneola sp.]	118193	DB_CL_balneola	1
WP_018126698.1	F0F1 ATP synthase subunit alpha [Balneola vulgaris]	57916.3	DB_CL_balneola	87
WP_157464784.1	zinc-dependent metalloprotease [Balneola vulgaris]	92914.3	DB_CL_balneola	86
WP_018126838.1	M20/M25/M40 family metallo-hydrolase [Balneola vulgaris]	56321.4	DB_CL_balneola	83
WP_018127924.1	TonB-dependent receptor [Balneola vulgaris]	69595.5	DB_CL_balneola	82
WP_018127416.1	ADP-forming succinate--CoA ligase subunit beta [Balneola vulgaris]	43579.8	DB_CL_balneola	73
WP_018128094.1	catalase/peroxidase HPI [Balneola vulgaris]	83153.1	DB_CL_balneola	69
WP_066218910.1	catalase/peroxidase HPI [Balneola sp. EhC07]	82158.9	DB_CL_balneola	2
WP_018128548.1	aconitate hydratase AcnA [Balneola vulgaris]	98604.7	DB_CL_balneola	67
WP_018126306.1	zinc-dependent metalloprotease [Balneola vulgaris]	92946	DB_CL_balneola	66
WP_018127083.1	TAT-variant-translocated molybdopterin oxidoreductase [Balneola vulgaris]	111415	DB_CL_balneola	66
WP_018128441.1	50S ribosomal protein L7/L12 [Balneola vulgaris]	12948.9	DB_CL_balneola	65
WP_018128083.1	hypothetical protein [Balneola vulgaris]	96269.2	DB_CL_balneola	65
WP_018126745.1	hypothetical protein [Balneola vulgaris]	97605.9	DB_CL_balneola	25
WP_066221600.1	zinc carboxypeptidase [Balneola sp. EhC07]	96730	DB_CL_balneola	1
WP_018126207.1	polyribonucleotide nucleotidyltransferase [Balneola vulgaris]	77615.4	DB_CL_balneola	65
WP_066217154.1	polyribonucleotide nucleotidyltransferase [Balneola sp. EhC07]	77410.1	DB_CL_balneola	2
RNC80125.1	polyribonucleotide nucleotidyltransferase [Balneola sp.]	77472.3	DB_CL_balneola	1
WP_018127780.1	SusC/RagA family TonB-linked outer membrane protein [Balneola vulgaris]	112915	DB_CL_balneola	62
WP_018126253.1	F0F1 ATP synthase subunit beta [Balneola vulgaris]	53946.6	DB_CL_balneola	61
WP_018126894.1	30S ribosomal protein S1 [Balneola vulgaris]	69869.3	DB_CL_balneola	61
WP_066217815.1	30S ribosomal protein S1 [Balneola sp. EhC07]	72638.5	DB_CL_balneola	1
WP_018127787.1	hypothetical protein [Balneola vulgaris]	101185	DB_CL_balneola	59
WP_018128036.1	DNA gyrase subunit A [Balneola vulgaris]	92225.8	DB_CL_balneola	57
WP_026167206.1	acyl-CoA dehydrogenase family protein [Balneola vulgaris]	41763.1	DB_CL_balneola	57
WP_169331273.1	tetratricopeptide repeat protein [Balneola vulgaris]	49002.3	DB_CL_balneola	57
WP_026167295.1	type I glyceraldehyde-3-phosphate dehydrogenase [Balneola vulgaris]	35476.1	DB_CL_balneola	52
WP_018126307.1	alanine dehydrogenase [Balneola vulgaris]	40061.7	DB_CL_balneola	52
WP_018128545.1	30S ribosomal protein S2 [Balneola vulgaris]	31977.4	DB_CL_balneola	52
WP_018127848.1	fumarate reductase/succinate dehydrogenase flavoprotein subunit [Balneola vulgaris]	72195.2	DB_CL_balneola	51
WP_157464789.1	acyl-CoA dehydrogenase family protein [Balneola vulgaris]	41723.1	DB_CL_balneola	49
WP_018128164.1	Glu/Leu/Phe/Val dehydrogenase [Balneola vulgaris]	42704.2	DB_CL_balneola	49
WP_018128544.1	elongation factor Ts [Balneola vulgaris]	30618.6	DB_CL_balneola	48
WP_018127431.1	2-oxoglutarate dehydrogenase, E2 component, dihydrolipoamide succinyltransferase [Balneola vulgaris]	61612.1	DB_CL_balneola	48
WP_018126860.1	amidohydrolase family protein [Balneola vulgaris]	61314.1	DB_CL_balneola	48
WP_157464797.1	glycosyl hydrolase [Balneola vulgaris]	113222	DB_CL_balneola	47
WP_026167350.1	DNA-directed RNA polymerase subunit alpha [Balneola vulgaris]	36350.8	DB_CL_balneola	47
WP_018127789.1	recombinase RecA [Balneola vulgaris]	37768.7	DB_CL_balneola	47
WP_018126798.1	phosphoenolpyruvate carboxykinase (ATP) [Balneola vulgaris]	59710.5	DB_CL_balneola	46
WP_040368069.1	M1 family metallopeptidase [Balneola vulgaris]	71402.1	DB_CL_balneola	46
WP_018127669.1	pyruvate dehydrogenase (acetyl-transferring) E1 component subunit alpha [Balneola vulgaris]	41372.5	DB_CL_balneola	46
WP_018126762.1	PD40 domain-containing protein [Balneola vulgaris]	121778	DB_CL_balneola	45
WP_018127583.1	hypothetical protein [Balneola vulgaris]	6530.49	DB_CL_balneola	44
WP_026167175.1	insulinase family protein [Balneola vulgaris]	104844	DB_CL_balneola	44
WP_026167240.1	preprotein translocase subunit SecA [Balneola vulgaris]	128759	DB_CL_balneola	42
WP_018126990.1	phosphoribosylformylglycinamidine synthase subunit PurL [Balneola vulgaris]	80116.4	DB_CL_balneola	42
WP_018127909.1	aminomethyl-transferring glycine dehydrogenase [Balneola vulgaris]	106907	DB_CL_balneola	42
WP_026167346.1	zinc carboxypeptidase [Balneola vulgaris]	94044.7	DB_CL_balneola	41
WP_018128334.1	trigger factor [Balneola vulgaris]	49867.3	DB_CL_balneola	41
WP_040368181.1	amidohydrolase [Balneola vulgaris]	50947	DB_CL_balneola	41
WP_018126182.1	tetratricopeptide repeat protein [Balneola vulgaris]	37421.1	DB_CL_balneola	41
WP_018126862.1	amidohydrolase family protein [Balneola vulgaris]	47518.5	DB_CL_balneola	41
WP_018127023.1	Glu/Leu/Phe/Val dehydrogenase [Balneola vulgaris]	48264.5	DB_CL_balneola	40
WP_018126708.1	IMP dehydrogenase [Balneola vulgaris]	53603.6	DB_CL_balneola	39
WP_157464741.1	DUF349 domain-containing protein [Balneola vulgaris]	72870	DB_CL_balneola	39
WP_018128020.1	hypothetical protein [Balneola vulgaris]	76923.1	DB_CL_balneola	38
WP_018128583.1	50S ribosomal protein L5 [Balneola vulgaris]	20859.9	DB_CL_balneola	38
WP_018126343.1	methylmalonyl-CoA mutase family protein [Balneola vulgaris]	129446	DB_CL_balneola	37
WP_018126837.1	succinate--CoA ligase subunit alpha [Balneola vulgaris]	29728.5	DB_CL_balneola	36
WP_018127907.1	S9 family peptidase [Balneola vulgaris]	90970.1	DB_CL_balneola	36
WP_018128595.1	50S ribosomal protein L3 [Balneola vulgaris]	22479.7	DB_CL_balneola	36
WP_018126848.1	S9 family peptidase [Balneola vulgaris]	90237.5	DB_CL_balneola	36
WP_018128459.1	ribonucleoside-diphosphate reductase subunit alpha [Balneola vulgaris]	92820.3	DB_CL_balneola	35
WP_018128430.1	L-glutamate gamma-semialdehyde dehydrogenase [Balneola vulgaris]	60280.9	DB_CL_balneola	35
WP_018128306.1	malate dehydrogenase [Balneola vulgaris]	34385.8	DB_CL_balneola	34
WP_018128055.1	30S ribosomal protein S16 [Balneola vulgaris]	32024.6	DB_CL_balneola	34
WP_018128565.1	tRNA preQ1(34) S-adenosylmethionine ribosyltransferase-isomerase QueA [Balneola vulgaris]	40327.6	DB_CL_balneola	34
WP_026167245.1	membrane dipeptidase [Balneola vulgaris]	47831.8	DB_CL_balneola	34
WP_018128149.1	hypothetical protein [Balneola vulgaris]	28113.5	DB_CL_balneola	33
WP_018127911.1	Ig-like domain-containing protein [Balneola vulgaris]	73044.8	DB_CL_balneola	33
WP_040368135.1	NADH-quinone oxidoreductase subunit D [Balneola vulgaris]	48730.3	DB_CL_balneola	33
WP_018128191.1	translational GTPase TypA [Balneola vulgaris]	67740.6	DB_CL_balneola	32
WP_018127389.1	OmpA family protein [Balneola vulgaris]	32449	DB_CL_balneola	32
WP_018127488.1	DNA polymerase III subunit beta [Balneola vulgaris]	41345.9	DB_CL_balneola	30
WP_157464785.1	SusC/RagA family TonB-linked outer membrane protein [Balneola vulgaris]	108593	DB_CL_balneola	30
WP_018127317.1	adenosylhomocysteinase [Balneola vulgaris]	47923.3	DB_CL_balneola	30
WP_018128247.1	PD40 domain-containing protein [Balneola vulgaris]	123751	DB_CL_balneola	30
WP_026167129.1	PD40 domain-containing protein [Balneola vulgaris]	127364	DB_CL_balneola	14
WP_018126964.1	class I fructose-bisphosphate aldolase [Balneola vulgaris]	38848.3	DB_CL_balneola	29
WP_018126523.1	NADP-dependent isocitrate dehydrogenase [Balneola vulgaris]	81676.5	DB_CL_balneola	29
WP_018126223.1	serine hydroxymethyltransferase [Balneola vulgaris]	47334.8	DB_CL_balneola	29
WP_018127402.1	TolC family protein [Balneola vulgaris]	53457.7	DB_CL_balneola	28
WP_018127532.1	Glu/Leu/Phe/Val dehydrogenase [Balneola vulgaris]	52341.3	DB_CL_balneola	28
WP_040368051.1	electron transfer flavoprotein subunit beta/FixA family protein [Balneola vulgaris]	27847	DB_CL_balneola	28
WP_157464749.1	hypothetical protein [Balneola vulgaris]	50817.4	DB_CL_balneola	28
WP_018126936.1	class II fumarate hydratase [Balneola vulgaris]	49532.4	DB_CL_balneola	28
WP_018127135.1	FAD-dependent oxidoreductase [Balneola vulgaris]	49341.1	DB_CL_balneola	28
WP_018127046.1	co-chaperone GroES [Balneola vulgaris]	10113.2	DB_CL_balneola	28
WP_169331283.1	zinc-dependent metalloprotease [Balneola vulgaris]	89176	DB_CL_balneola	28
WP_018126810.1	TonB-dependent receptor [Balneola vulgaris]	104530	DB_CL_balneola	28
WP_018126935.1	alpha-ketoacid dehydrogenase subunit alpha/beta [Balneola vulgaris]	90175.1	DB_CL_balneola	28
WP_018128320.1	SurA N-terminal domain-containing protein [Balneola vulgaris]	66227.2	DB_CL_balneola	27
WP_018127479.1	type I DNA topoisomerase [Balneola vulgaris]	94963.7	DB_CL_balneola	27
WP_018128593.1	50S ribosomal protein L23 [Balneola vulgaris]	10806.9	DB_CL_balneola	27
WP_018127400.1	efflux RND transporter permease subunit [Balneola vulgaris]	127775	DB_CL_balneola	26
WP_018128361.1	TonB-dependent receptor [Balneola vulgaris]	112814	DB_CL_balneola	26
WP_018128035.1	DNA topoisomerase (ATP-hydrolyzing) subunit B [Balneola vulgaris]	72236.8	DB_CL_balneola	26
WP_018127424.1	dipeptidase [Balneola vulgaris]	50236.3	DB_CL_balneola	26
WP_018126953.1	aminotransferase class I/II-fold pyridoxal phosphate-dependent enzyme [Balneola vulgaris]	45357	DB_CL_balneola	25
WP_018127150.1	50S ribosomal protein L21 [Balneola vulgaris]	17659.5	DB_CL_balneola	25
WP_018126435.1	Fe-S cluster assembly ATPase SufC [Balneola vulgaris]	28658.5	DB_CL_balneola	25
WP_018128443.1	50S ribosomal protein L1 [Balneola vulgaris]	25135	DB_CL_balneola	25
WP_018128183.1	30S ribosomal protein S7 [Balneola vulgaris]	17869.4	DB_CL_balneola	25
WP_026167176.1	glycosyl hydrolase [Balneola vulgaris]	116148	DB_CL_balneola	25
WP_018126309.1	lysine--tRNA ligase [Balneola vulgaris]	58661.5	DB_CL_balneola	25
WP_018126595.1	SRPBCC family protein [Balneola vulgaris]	18128.1	DB_CL_balneola	25
WP_018126450.1	acetyl-CoA carboxylase biotin carboxylase subunit [Balneola vulgaris]	50306.3	DB_CL_balneola	25
WP_018126785.1	hypothetical protein [Balneola vulgaris]	43610.6	DB_CL_balneola	25
WP_018126898.1	ATP-dependent Clp protease ATP-binding subunit [Balneola vulgaris]	95761.3	DB_CL_balneola	25
WP_018127189.1	ATP-dependent chaperone ClpB [Balneola vulgaris]	98981.1	DB_CL_balneola	17
WP_018128547.1	50S ribosomal protein L13 [Balneola vulgaris]	16540.7	DB_CL_balneola	25
WP_018127667.1	pyruvate dehydrogenase complex dihydrolipoamide acetyltransferase [Balneola vulgaris]	45297.9	DB_CL_balneola	24
WP_018126891.1	MoxR family ATPase [Balneola vulgaris]	37247.5	DB_CL_balneola	24
WP_018126992.1	LemA family protein [Balneola vulgaris]	21665.2	DB_CL_balneola	24
WP_018127530.1	TonB-dependent receptor [Balneola vulgaris]	106511	DB_CL_balneola	24
WP_018127427.1	HlyD family efflux transporter periplasmic adaptor subunit [Balneola vulgaris]	46881.5	DB_CL_balneola	24
WP_018127381.1	M28 family peptidase [Balneola vulgaris]	50137.1	DB_CL_balneola	24
WP_018126612.1	(2Fe-2S)-binding protein [Balneola vulgaris]	65626.2	DB_CL_balneola	24
WP_018128581.1	30S ribosomal protein S8 [Balneola vulgaris]	14487.8	DB_CL_balneola	24
WP_018128442.1	50S ribosomal protein L10 [Balneola vulgaris]	18929.9	DB_CL_balneola	24
WP_018126485.1	Fe(3+) ABC transporter substrate-binding protein [Balneola vulgaris]	37652.6	DB_CL_balneola	23
WP_018126358.1	threonine--tRNA ligase [Balneola vulgaris]	74729.3	DB_CL_balneola	23
WP_066223147.1	threonine--tRNA ligase [Balneola sp. EhC07]	74400.3	DB_CL_balneola	1
WP_018128592.1	50S ribosomal protein L2 [Balneola vulgaris]	30240.3	DB_CL_balneola	23
WP_018127134.1	electron transfer flavoprotein subunit alpha/FixB family protein [Balneola vulgaris]	33882.6	DB_CL_balneola	23
WP_018127500.1	glycogen/starch synthase [Balneola vulgaris]	30584.8	DB_CL_balneola	23
WP_018128107.1	M28 family peptidase [Balneola vulgaris]	59222.5	DB_CL_balneola	23
WP_026167198.1	c-type cytochrome [Balneola vulgaris]	38518.7	DB_CL_balneola	23
WP_018126641.1	translation initiation factor IF-2 [Balneola vulgaris]	108022	DB_CL_balneola	22
WP_018128054.1	signal recognition particle protein [Balneola vulgaris]	49363.6	DB_CL_balneola	22
WP_018128590.1	50S ribosomal protein L22 [Balneola vulgaris]	14354.9	DB_CL_balneola	22
WP_018128572.1	30S ribosomal protein S11 [Balneola vulgaris]	14599.7	DB_CL_balneola	22
WP_018127006.1	amidohydrolase [Balneola vulgaris]	60660	DB_CL_balneola	22
WP_018128571.1	30S ribosomal protein S4 [Balneola vulgaris]	23019.3	DB_CL_balneola	22
WP_066218269.1	30S ribosomal protein S4 [Balneola sp. EhC07]	23114.4	DB_CL_balneola	1
WP_018127372.1	isoleucine--tRNA ligase [Balneola vulgaris]	121889	DB_CL_balneola	22
WP_018127158.1	acetyl-CoA C-acyltransferase [Balneola vulgaris]	41635.2	DB_CL_balneola	21
WP_066218158.1	acetyl-CoA C-acyltransferase [Balneola sp. EhC07]	41705.5	DB_CL_balneola	1
WP_018128594.1	50S ribosomal protein L4 [Balneola vulgaris]	23694.6	DB_CL_balneola	21
WP_018127272.1	hypothetical protein [Balneola vulgaris]	65872.5	DB_CL_balneola	21
WP_018126642.1	transcription termination/antitermination protein NusA [Balneola vulgaris]	47570.6	DB_CL_balneola	21
WP_018128578.1	30S ribosomal protein S5 [Balneola vulgaris]	18349	DB_CL_balneola	21
WP_018127008.1	CTP synthase [Balneola vulgaris]	62037.6	DB_CL_balneola	21
WP_018126655.1	FAD-dependent oxidoreductase [Balneola vulgaris]	37792.9	DB_CL_balneola	21
WP_040368068.1	S9 family peptidase [Balneola vulgaris]	79431.2	DB_CL_balneola	21
WP_018127169.1	acyl-CoA carboxylase subunit beta [Balneola vulgaris]	56799.1	DB_CL_balneola	21
WP_018127215.1	polyisoprenoid-binding protein [Balneola vulgaris]	21652.1	DB_CL_balneola	20
WP_018127025.1	thioredoxin [Balneola vulgaris]	11936.1	DB_CL_balneola	20
WP_018126556.1	aldehyde dehydrogenase family protein [Balneola vulgaris]	54905.1	DB_CL_balneola	20
WP_018128584.1	50S ribosomal protein L24 [Balneola vulgaris]	13175	DB_CL_balneola	20
WP_018126868.1	ATP-dependent zinc metalloprotease FtsH [Balneola vulgaris]	77270.7	DB_CL_balneola	20
WP_026167285.1	energy-dependent translational throttle protein EttA [Balneola vulgaris]	62818.4	DB_CL_balneola	20
WP_157464688.1	16S rRNA (cytosine(967)-C(5))-methyltransferase RsmB [Balneola vulgaris]	50490.7	DB_CL_balneola	20
WP_018128536.1	phosphopyruvate hydratase [Balneola vulgaris]	46460.1	DB_CL_balneola	20
WP_018127401.1	efflux RND transporter periplasmic adaptor subunit [Balneola vulgaris]	39609.2	DB_CL_balneola	20
WP_018127529.1	RagB/SusD family nutrient uptake outer membrane protein [Balneola vulgaris]	51494.4	DB_CL_balneola	20
WP_018128569.1	50S ribosomal protein L17 [Balneola vulgaris]	19556.3	DB_CL_balneola	20
WP_018126434.1	Fe-S cluster assembly protein SufD [Balneola vulgaris]	48910.6	DB_CL_balneola	20
WP_018126787.1	leucine--tRNA ligase [Balneola vulgaris]	98569.8	DB_CL_balneola	20
WP_066219074.1	leucine--tRNA ligase [Balneola sp. EhC07]	97117.2	DB_CL_balneola	1
WP_018127779.1	RagB/SusD family nutrient uptake outer membrane protein [Balneola vulgaris]	57285.5	DB_CL_balneola	20
WP_018127668.1	pyruvate dehydrogenase complex E1 component subunit beta [Balneola vulgaris]	36191.4	DB_CL_balneola	20
WP_018127273.1	glutamate--tRNA ligase [Balneola vulgaris]	56107.2	DB_CL_balneola	19
RNC84495.1	glutamate--tRNA ligase [Balneola sp.]	55642.2	DB_CL_balneola	3
WP_018128580.1	50S ribosomal protein L6 [Balneola vulgaris]	20204.1	DB_CL_balneola	19
RNC83622.1	30S ribosomal protein S10 [Balneola sp.]	11512.4	DB_CL_balneola	19
WP_018127027.1	hypothetical protein [Balneola vulgaris]	27392.2	DB_CL_balneola	19
WP_018128546.1	30S ribosomal protein S9 [Balneola vulgaris]	14294.7	DB_CL_balneola	19
WP_018126232.1	TolC family protein [Balneola vulgaris]	51048.1	DB_CL_balneola	19
WP_018128230.1	S9 family peptidase [Balneola vulgaris]	87387.9	DB_CL_balneola	19
WP_018126770.1	vitamin B12-dependent ribonucleotide reductase [Balneola vulgaris]	135074	DB_CL_balneola	18
WP_018128586.1	30S ribosomal protein S17 [Balneola vulgaris]	10081.4	DB_CL_balneola	18
WP_018128296.1	carbamoyl-phosphate synthase large subunit [Balneola vulgaris]	105920	DB_CL_balneola	18
WP_018128403.1	aspartate--tRNA ligase [Balneola vulgaris]	66794.9	DB_CL_balneola	18
WP_018126873.1	MotA/TolQ/ExbB proton channel family protein [Balneola vulgaris]	25368.4	DB_CL_balneola	18
WP_018127631.1	Rne/Rng family ribonuclease [Balneola vulgaris]	65575.4	DB_CL_balneola	18
RNC79709.1	Rne/Rng family ribonuclease [Balneola sp.]	67007.1	DB_CL_balneola	1
WP_018128223.1	glycine--tRNA ligase [Balneola vulgaris]	56001.1	DB_CL_balneola	18
WP_018126446.1	methionine--tRNA ligase [Balneola vulgaris]	76763.2	DB_CL_balneola	18
WP_018128492.1	hypothetical protein [Balneola vulgaris]	72946.8	DB_CL_balneola	18
WP_018128400.1	superoxide dismutase [Balneola vulgaris]	22740	DB_CL_balneola	18
WP_157464764.1	acetyl-CoA carboxylase biotin carboxylase subunit [Balneola vulgaris]	55052.1	DB_CL_balneola	18
WP_018128394.1	protease modulator HflC [Balneola vulgaris]	36074.6	DB_CL_balneola	18
WP_018127178.1	adenylosuccinate synthase [Balneola vulgaris]	46760.9	DB_CL_balneola	17
WP_018127908.1	M20/M25/M40 family metallo-hydrolase [Balneola vulgaris]	47014.1	DB_CL_balneola	17
WP_018126697.1	ATP synthase F1 subunit gamma [Balneola vulgaris]	33327.1	DB_CL_balneola	17
WP_018126526.1	acyl-CoA carboxylase subunit beta [Balneola vulgaris]	59456.1	DB_CL_balneola	17
WP_040368369.1	3-hydroxybutyryl-CoA dehydrogenase, partial [Balneola vulgaris]	31015.1	DB_CL_balneola	17
WP_018128294.1	DNA helicase RecQ [Balneola vulgaris]	82921.6	DB_CL_balneola	17
WP_018128241.1	50S ribosomal protein L25 [Balneola vulgaris]	24953.9	DB_CL_balneola	17
WP_018128332.1	ATP-dependent Clp protease ATP-binding subunit ClpX [Balneola vulgaris]	46499.9	DB_CL_balneola	17
WP_018128302.1	hypothetical protein [Balneola vulgaris]	34485.9	DB_CL_balneola	17
WP_026167273.1	succinate dehydrogenase/fumarate reductase iron-sulfur subunit [Balneola vulgaris]	27600.1	DB_CL_balneola	17
WP_018126241.1	endopeptidase La [Balneola vulgaris]	94105	DB_CL_balneola	17
WP_018127759.1	dihydroorotase [Balneola vulgaris]	47370.9	DB_CL_balneola	17
WP_018127181.1	protein translocase subunit SecD [Balneola vulgaris]	65625.1	DB_CL_balneola	17
WP_018126876.1	50S ribosomal protein L9 [Balneola vulgaris]	16209.7	DB_CL_balneola	17
WP_040368059.1	hypothetical protein [Balneola vulgaris]	60707.3	DB_CL_balneola	16
WP_018127371.1	TraR/DksA C4-type zinc finger protein [Balneola vulgaris]	15429.9	DB_CL_balneola	16
WP_169331275.1	M14 family metallopeptidase [Balneola vulgaris]	61516.2	DB_CL_balneola	16
WP_071594812.1	tRNA (N6-isopentenyl adenosine(37)-C2)-methylthiotransferase MiaB [Balneola vulgaris]	52099.1	DB_CL_balneola	16
WP_018127609.1	RNA-binding transcriptional accessory protein [Balneola vulgaris]	80740	DB_CL_balneola	16
WP_018127202.1	amidophosphoribosyltransferase [Balneola vulgaris]	56421.3	DB_CL_balneola	16
WP_157464760.1	prolyl oligopeptidase family serine peptidase [Balneola vulgaris]	103340	DB_CL_balneola	16
WP_018128444.1	50S ribosomal protein L11 [Balneola vulgaris]	15403.2	DB_CL_balneola	16
WP_018127670.1	alanine--tRNA ligase [Balneola vulgaris]	100174	DB_CL_balneola	16
WP_018126611.1	NADH-quinone oxidoreductase subunit NuoF [Balneola vulgaris]	47668.7	DB_CL_balneola	16
WP_018127263.1	TonB-dependent receptor [Balneola vulgaris]	86024	DB_CL_balneola	15
WP_018128409.1	proline--tRNA ligase [Balneola vulgaris]	56196.4	DB_CL_balneola	15
WP_066221155.1	proline--tRNA ligase [Balneola sp. EhC07]	55978.3	DB_CL_balneola	1
WP_026167270.1	bifunctional phosphoribosylaminoimidazolecarboxamide formyltransferase/IMP cyclohydrolase [Balneola vulgaris]	55500.4	DB_CL_balneola	15
WP_018128518.1	DUF2911 domain-containing protein [Balneola vulgaris]	19263.9	DB_CL_balneola	15
WP_018128233.1	aldehyde dehydrogenase family protein [Balneola vulgaris]	55392.9	DB_CL_balneola	15
WP_018126827.1	M3 family oligoendopeptidase [Balneola vulgaris]	68328.9	DB_CL_balneola	15
WP_018126995.1	PLP-dependent transferase [Balneola vulgaris]	44349.9	DB_CL_balneola	15
WP_018128030.1	tyrosine--tRNA ligase [Balneola vulgaris]	45778.6	DB_CL_balneola	15
WP_018128589.1	30S ribosomal protein S3 [Balneola vulgaris]	28241.9	DB_CL_balneola	15
WP_018128285.1	acetyl-CoA carboxylase carboxyltransferase subunit alpha [Balneola vulgaris]	35726.6	DB_CL_balneola	15
WP_018127432.1	PLP-dependent transferase [Balneola vulgaris]	42046.4	DB_CL_balneola	15
WP_018128573.1	30S ribosomal protein S13 [Balneola vulgaris]	14113.9	DB_CL_balneola	15
WP_018127223.1	glutamine--fructose-6-phosphate transaminase (isomerizing) [Balneola vulgaris]	66383.4	DB_CL_balneola	15
WP_018127634.1	S41 family peptidase [Balneola vulgaris]	71008.6	DB_CL_balneola	15
WP_018127825.1	2,3,4,5-tetrahydropyridine-2,6-dicarboxylate N-succinyltransferase [Balneola vulgaris]	26683.4	DB_CL_balneola	15
WP_018127954.1	ATP phosphoribosyltransferase [Balneola vulgaris]	32391.8	DB_CL_balneola	15
WP_018126878.1	30S ribosomal protein S6 [Balneola vulgaris]	14963.5	DB_CL_balneola	15
WP_018126413.1	NADH-quinone oxidoreductase subunit I [Balneola vulgaris]	27374.3	DB_CL_balneola	14
WP_018127085.1	DUF3341 domain-containing protein [Balneola vulgaris]	20828.7	DB_CL_balneola	14
WP_018127249.1	cell division protein FtsA [Balneola vulgaris]	45071.4	DB_CL_balneola	14
WP_066218312.1	50S ribosomal protein L14 [Balneola sp. EhC07]	13524.4	DB_CL_balneola	14
WP_018128582.1	30S ribosomal protein S14 [Balneola vulgaris]	10186.6	DB_CL_balneola	14
WP_018127806.1	outer membrane protein assembly factor BamA [Balneola vulgaris]	93220.5	DB_CL_balneola	14
WP_018127949.1	elongation factor 4 [Balneola vulgaris]	67912.7	DB_CL_balneola	14
WP_018127413.1	aspartate carbamoyltransferase catalytic subunit [Balneola vulgaris]	35530.3	DB_CL_balneola	14
WP_026167124.1	FKBP-type peptidyl-prolyl cis-trans isomerase [Balneola vulgaris]	25788.7	DB_CL_balneola	14
WP_018127803.1	OmpH family outer membrane protein [Balneola vulgaris]	19845.3	DB_CL_balneola	14
WP_018127910.1	hypothetical protein [Balneola vulgaris]	72954.5	DB_CL_balneola	14
WP_018127219.1	isocitrate/isopropylmalate dehydrogenase family protein [Balneola vulgaris]	36509	DB_CL_balneola	14
WP_018127729.1	adenylosuccinate lyase [Balneola vulgaris]	49640.4	DB_CL_balneola	14
WP_018126653.1	ribonuclease Z [Balneola vulgaris]	49812.7	DB_CL_balneola	13
WP_018126998.1	acyl-CoA dehydrogenase [Balneola vulgaris]	91373.6	DB_CL_balneola	13
WP_066224439.1	acyl-CoA dehydrogenase [Balneola sp. EhC07]	91756	DB_CL_balneola	2
WP_018126254.1	ATP synthase F1 subunit epsilon [Balneola vulgaris]	9336.77	DB_CL_balneola	13
WP_018128395.1	FtsH protease activity modulator HflK [Balneola vulgaris]	37423.9	DB_CL_balneola	13
WP_018126291.1	beta-ketoacyl-ACP synthase II [Balneola vulgaris]	44379.8	DB_CL_balneola	13
WP_026167189.1	hypothetical protein [Balneola vulgaris]	29496.1	DB_CL_balneola	13
WP_018127035.1	hypothetical protein [Balneola vulgaris]	70798.7	DB_CL_balneola	13
WP_018127179.1	STAS domain-containing protein [Balneola vulgaris]	12328.4	DB_CL_balneola	13
WP_157464736.1	thioredoxin-disulfide reductase [Balneola vulgaris]	35806.6	DB_CL_balneola	13
WP_018127590.1	ferrochelatase [Balneola vulgaris]	40882.7	DB_CL_balneola	13
WP_018127724.1	glutamine synthetase beta-grasp domain-containing protein [Balneola vulgaris]	37394.9	DB_CL_balneola	13
WP_018127151.1	50S ribosomal protein L27 [Balneola vulgaris]	9117.79	DB_CL_balneola	13
WP_018126656.1	DUF1446 domain-containing protein [Balneola vulgaris]	50117.4	DB_CL_balneola	13
WP_040368445.1	hypothetical protein [Balneola vulgaris]	117764	DB_CL_balneola	13
WP_018128460.1	ribonucleotide-diphosphate reductase subunit beta [Balneola vulgaris]	38232.6	DB_CL_balneola	13
WP_018127982.1	response regulator transcription factor [Balneola vulgaris]	26679	DB_CL_balneola	13
WP_018126436.1	Fe-S cluster assembly protein SufB [Balneola vulgaris]	54209.7	DB_CL_balneola	13
WP_018128240.1	ribose-phosphate pyrophosphokinase [Balneola vulgaris]	33936.7	DB_CL_balneola	13
WP_018127261.1	PD40 domain-containing protein [Balneola vulgaris]	39449.9	DB_CL_balneola	13
WP_018127893.1	MBL fold metallo-hydrolase [Balneola vulgaris]	53217.7	DB_CL_balneola	12
WP_018127737.1	phosphoglycerate kinase [Balneola vulgaris]	42316.7	DB_CL_balneola	12
WP_018128058.1	50S ribosomal protein L19 [Balneola vulgaris]	13814.5	DB_CL_balneola	12
WP_018128101.1	methionine adenosyltransferase [Balneola vulgaris]	40946.6	DB_CL_balneola	12
WP_018127441.1	pyridoxal phosphate-dependent aminotransferase family protein [Balneola vulgaris]	45285.5	DB_CL_balneola	12
WP_157464692.1	alkaline phosphatase [Balneola vulgaris]	42168	DB_CL_balneola	12
WP_026167190.1	nucleoside-diphosphate kinase [Balneola vulgaris]	15523.7	DB_CL_balneola	12
WP_018127796.1	rod shape-determining protein [Balneola vulgaris]	38741.2	DB_CL_balneola	12
WP_018126191.1	flavodoxin-dependent (E)-4-hydroxy-3-methylbut-2-enyl-diphosphate synthase [Balneola vulgaris]	44285.6	DB_CL_balneola	12
WP_018126741.1	TonB-dependent receptor [Balneola vulgaris]	80580.4	DB_CL_balneola	12
WP_026167220.1	RagB/SusD family nutrient uptake outer membrane protein [Balneola vulgaris]	51109.2	DB_CL_balneola	12
WP_018127200.1	phosphoglycerate dehydrogenase [Balneola vulgaris]	57520.5	DB_CL_balneola	12
WP_026167108.1	transketolase [Balneola vulgaris]	72428.8	DB_CL_balneola	12
WP_018128360.1	RagB/SusD family nutrient uptake outer membrane protein [Balneola vulgaris]	52927	DB_CL_balneola	12
WP_018128587.1	50S ribosomal protein L29 [Balneola vulgaris]	7409.02	DB_CL_balneola	12
WP_026167265.1	PspA/IM30 family protein [Balneola vulgaris]	28083.5	DB_CL_balneola	12
WP_018128009.1	3-oxoadipyl-CoA thiolase [Balneola vulgaris]	43098.9	DB_CL_balneola	12
WP_018126985.1	ornithine--oxo-acid transaminase [Balneola vulgaris]	46625.4	DB_CL_balneola	12
WP_018127998.1	M24 family metallopeptidase [Balneola vulgaris]	51954.8	DB_CL_balneola	12
WP_018126921.1	hypothetical protein [Balneola vulgaris]	35211.4	DB_CL_balneola	12
WP_018127332.1	methylmalonyl-CoA mutase [Balneola vulgaris]	78303.6	DB_CL_balneola	12
WP_066218592.1	methylmalonyl-CoA mutase [Balneola sp. EhC07]	78254.6	DB_CL_balneola	1
WP_018127867.1	3-hydroxyacyl-ACP dehydratase FabZ [Balneola vulgaris]	15844.4	DB_CL_balneola	12
WP_018126651.1	proline dehydrogenase family protein [Balneola vulgaris]	45634.7	DB_CL_balneola	12
WP_018126967.1	serine--tRNA ligase [Balneola vulgaris]	48794.8	DB_CL_balneola	12
WP_018126973.1	50S ribosomal protein L31 [Balneola vulgaris]	8139.13	DB_CL_balneola	11
WP_018127855.1	phosphoglucosamine mutase [Balneola vulgaris]	48482.5	DB_CL_balneola	11
WP_018128256.1	tetratricopeptide repeat protein [Balneola vulgaris]	114022	DB_CL_balneola	11
WP_018127733.1	single-stranded DNA-binding protein [Balneola vulgaris]	16923.1	DB_CL_balneola	11
WP_066216732.1	HU family DNA-binding protein [Balneola sp. EhC07]	12391.6	DB_CL_balneola	11
WP_018126645.1	class 1 fructose-bisphosphatase [Balneola vulgaris]	37775	DB_CL_balneola	11
WP_018126443.1	transcription elongation factor GreA [Balneola vulgaris]	17345.1	DB_CL_balneola	11
WP_018126206.1	30S ribosomal protein S15 [Balneola vulgaris]	10426.7	DB_CL_balneola	11
WP_018126700.1	F0F1 ATP synthase subunit B [Balneola vulgaris]	19043.2	DB_CL_balneola	11
WP_018128401.1	Si-specific NAD(P)(+) transhydrogenase [Balneola vulgaris]	54369.3	DB_CL_balneola	11
WP_157464761.1	valine--tRNA ligase [Balneola vulgaris]	102841	DB_CL_balneola	11
WP_018126978.1	pyruvate kinase [Balneola vulgaris]	52686.1	DB_CL_balneola	11
WP_066224563.1	pyruvate kinase [Balneola sp. EhC07]	52595.9	DB_CL_balneola	1
WP_026167255.1	GTP cyclohydrolase I FolE [Balneola vulgaris]	25854.2	DB_CL_balneola	11
WP_018127750.1	orotate phosphoribosyltransferase [Balneola vulgaris]	23335	DB_CL_balneola	11
WP_018127485.1	arginine--tRNA ligase [Balneola vulgaris]	60681.4	DB_CL_balneola	11
WP_018127483.1	AMP nucleosidase [Balneola vulgaris]	44954.5	DB_CL_balneola	11
WP_018127090.1	cytochrome c oxidase subunit II [Balneola vulgaris]	35438.5	DB_CL_balneola	11
WP_018126705.1	polymer-forming cytoskeletal protein [Balneola vulgaris]	15462	DB_CL_balneola	11
WP_018126412.1	ribosome biogenesis GTPase Der [Balneola vulgaris]	49924.1	DB_CL_balneola	11
WP_018126361.1	redox-regulated ATPase YchF [Balneola vulgaris]	40166.5	DB_CL_balneola	11
WP_018128049.1	enoyl-ACP reductase [Balneola vulgaris]	30409.1	DB_CL_balneola	11
WP_018127418.1	N-acetyl-alpha-D-glucosaminyl L-malate synthase BshA [Balneola vulgaris]	43058.2	DB_CL_balneola	11
WP_018127368.1	3,4-dihydroxy-2-butanone-4-phosphate synthase [Balneola vulgaris]	43726.4	DB_CL_balneola	11
WP_018126209.1	asparagine--tRNA ligase [Balneola vulgaris]	57917	DB_CL_balneola	11
WP_018127480.1	redoxin domain-containing protein [Balneola vulgaris]	17564.9	DB_CL_balneola	10
WP_018126699.1	ATP synthase F1 subunit delta [Balneola vulgaris]	19958.9	DB_CL_balneola	10
WP_018128000.1	1,2-phenylacetyl-CoA epoxidase subunit A [Balneola vulgaris]	36026.1	DB_CL_balneola	10
WP_018128070.1	phosphoribosylformylglycinamidine cyclo-ligase [Balneola vulgaris]	35865.3	DB_CL_balneola	10
WP_157464851.1	DUF2911 domain-containing protein [Balneola vulgaris]	42147.3	DB_CL_balneola	10
WP_018127939.1	universal stress protein [Balneola vulgaris]	37690.4	DB_CL_balneola	10
WP_018128153.1	hypothetical protein [Balneola vulgaris]	45924.3	DB_CL_balneola	10
WP_018127425.1	TolC family protein [Balneola vulgaris]	55613.4	DB_CL_balneola	10
WP_018126805.1	RNA-binding protein [Balneola vulgaris]	9525.65	DB_CL_balneola	10
WP_018127059.1	M20/M25/M40 family metallo-hydrolase [Balneola vulgaris]	48285.4	DB_CL_balneola	10
WP_018126301.1	Trk system potassium transporter TrkA [Balneola vulgaris]	49218	DB_CL_balneola	10
WP_018127826.1	4-hydroxy-tetrahydrodipicolinate synthase [Balneola vulgaris]	32779.8	DB_CL_balneola	10
WP_018126355.1	50S ribosomal protein L20 [Balneola vulgaris]	13437.4	DB_CL_balneola	10
WP_018128243.1	sodium-translocating pyrophosphatase [Balneola vulgaris]	75957.6	DB_CL_balneola	10
WP_018126339.1	penicillin-binding protein activator LpoB [Balneola vulgaris]	23470	DB_CL_balneola	10
WP_018126452.1	glutamine-hydrolyzing GMP synthase [Balneola vulgaris]	57762.9	DB_CL_balneola	10
WP_018127493.1	phosphoribosylformylglycinamidine synthase subunit PurQ [Balneola vulgaris]	25675.5	DB_CL_balneola	10
WP_018128021.1	histidinol-phosphate transaminase [Balneola vulgaris]	41703.8	DB_CL_balneola	10
WP_018126711.1	bifunctional methylenetetrahydrofolate dehydrogenase/methenyltetrahydrofolate cyclohydrolase FolD [Balneola vulgaris]	32418.8	DB_CL_balneola	10
WP_018126426.1	outer membrane protein assembly factor BamD [Balneola vulgaris]	32585.1	DB_CL_balneola	10
WP_018128577.1	50S ribosomal protein L15 [Balneola vulgaris]	16320.6	DB_CL_balneola	10
RNC83603.1	50S ribosomal protein L15 [Balneola sp.]	16351.8	DB_CL_balneola	1
WP_018127739.1	cysteine desulfurase [Balneola vulgaris]	41878.9	DB_CL_balneola	10
WP_018127595.1	uroporphyrinogen decarboxylase [Balneola vulgaris]	38775.7	DB_CL_balneola	10
WP_018127769.1	ATP-binding protein [Balneola vulgaris]	64565.7	DB_CL_balneola	10
WP_018126356.1	50S ribosomal protein L35 [Balneola vulgaris]	7503.34	DB_CL_balneola	10
WP_018126961.1	30S ribosomal protein S21 [Balneola vulgaris]	7905.26	DB_CL_balneola	10
WP_018126432.1	NifU family protein [Balneola vulgaris]	20406.4	DB_CL_balneola	10
WP_018128236.1	DUF3078 domain-containing protein [Balneola vulgaris]	31916	DB_CL_balneola	10
WP_018126772.1	efflux RND transporter periplasmic adaptor subunit [Balneola vulgaris]	38797	DB_CL_balneola	10
WP_018128184.1	30S ribosomal protein S12 [Balneola vulgaris]	13822.6	DB_CL_balneola	9
WP_018127100.1	SLBB domain-containing protein [Balneola vulgaris]	87405.2	DB_CL_balneola	9
WP_018128254.1	Hsp20/alpha crystallin family protein [Balneola vulgaris]	16199.5	DB_CL_balneola	9
WP_018126287.1	ketoacyl-ACP synthase III [Balneola vulgaris]	36644.2	DB_CL_balneola	9
WP_018127526.1	glycine cleavage system aminomethyltransferase GcvT [Balneola vulgaris]	40291.2	DB_CL_balneola	9
WP_018128541.1	chromosome segregation protein SMC [Balneola vulgaris]	135321	DB_CL_balneola	9
WP_018128588.1	50S ribosomal protein L16 [Balneola vulgaris]	16046.8	DB_CL_balneola	9
WP_018128034.1	50S ribosomal protein L28 [Balneola vulgaris]	9536.31	DB_CL_balneola	9
WP_018126403.1	peptidylprolyl isomerase [Balneola vulgaris]	51230.3	DB_CL_balneola	9
WP_157464799.1	DUF4097 family beta strand repeat protein [Balneola vulgaris]	31688.2	DB_CL_balneola	9
WP_018126389.1	cyclic nucleotide-binding domain-containing protein [Balneola vulgaris]	19581.1	DB_CL_balneola	9
WP_018127630.1	UDP-N-acetylglucosamine 1-carboxyvinyltransferase [Balneola vulgaris]	45441.5	DB_CL_balneola	9
WP_018127180.1	protein translocase subunit SecF [Balneola vulgaris]	33396.9	DB_CL_balneola	9
WP_018128423.1	beta-ketoacyl-ACP synthase II [Balneola vulgaris]	44287.1	DB_CL_balneola	9
WP_018126986.1	L-lysine 6-transaminase [Balneola vulgaris]	50704.6	DB_CL_balneola	9
WP_018126393.1	type II and III secretion system protein [Balneola vulgaris]	68973.7	DB_CL_balneola	9
WP_066224205.1	RNA polymerase sigma factor RpoD/SigA [Balneola sp. EhC07]	32384.2	DB_CL_balneola	9
WP_018127598.1	glutamate-1-semialdehyde 2,1-aminomutase [Balneola vulgaris]	46170.3	DB_CL_balneola	9
WP_018126195.1	transcription termination factor Rho [Balneola vulgaris]	62831.8	DB_CL_balneola	9
WP_066217096.1	NADH-quinone oxidoreductase subunit NuoB [Balneola sp. EhC07]	18034.7	DB_CL_balneola	9
WP_018127139.1	acyl-CoA dehydrogenase [Balneola vulgaris]	44482.2	DB_CL_balneola	9
WP_018128095.1	TonB-dependent receptor [Balneola vulgaris]	81719.7	DB_CL_balneola	9
WP_018126731.1	carboxypeptidase [Balneola vulgaris]	56229.2	DB_CL_balneola	9
WP_018127565.1	hypothetical protein [Balneola vulgaris]	57034.6	DB_CL_balneola	7
WP_018126482.1	S8 family serine peptidase [Balneola vulgaris]	60934.8	DB_CL_balneola	9
WP_018128033.1	DUF4295 family protein [Balneola vulgaris]	6252.26	DB_CL_balneola	9
WP_018126353.1	phenylalanine--tRNA ligase subunit beta [Balneola vulgaris]	89361.9	DB_CL_balneola	9
WP_018126478.1	DUF2723 domain-containing protein [Balneola vulgaris]	114845	DB_CL_balneola	9
WP_018126279.1	transglycosylase domain-containing protein [Balneola vulgaris]	88173.8	DB_CL_balneola	9
WP_018126509.1	response regulator transcription factor [Balneola vulgaris]	25907.1	DB_CL_balneola	9
WP_018127247.1	UDP-N-acetylmuramate--L-alanine ligase [Balneola vulgaris]	53390.4	DB_CL_balneola	9
WP_018126390.1	Flp pilus assembly complex ATPase component TadA [Balneola vulgaris]	46612.5	DB_CL_balneola	9
WP_018127813.1	amidohydrolase family protein [Balneola vulgaris]	46117.1	DB_CL_balneola	9
WP_018127346.1	hypothetical protein [Balneola vulgaris]	13294.5	DB_CL_balneola	9
WP_018128144.1	DivIVA domain-containing protein [Balneola vulgaris]	26080.8	DB_CL_balneola	9
WP_018128432.1	fructose-6-phosphate aldolase [Balneola vulgaris]	24231.4	DB_CL_balneola	9
WP_040368442.1	phenylacetic acid degradation bifunctional protein PaaZ [Balneola vulgaris]	74532.9	DB_CL_balneola	9
WP_018128609.1	peptide chain release factor 3 [Balneola vulgaris]	59766.4	DB_CL_balneola	9
WP_018126451.1	glycine cleavage system protein GcvH [Balneola vulgaris]	13877.6	DB_CL_balneola	8
WP_018126479.1	hypothetical protein [Balneola vulgaris]	16452	DB_CL_balneola	8
WP_051069981.1	pyridoxal-phosphate dependent enzyme [Balneola vulgaris]	63385.1	DB_CL_balneola	8
WP_018128026.1	acyl-CoA dehydrogenase family protein [Balneola vulgaris]	56602.9	DB_CL_balneola	8
WP_066218017.1	acyl-CoA dehydrogenase family protein [Balneola sp. EhC07]	56762	DB_CL_balneola	1
WP_018126882.1	NADH-quinone oxidoreductase subunit L [Balneola vulgaris]	74453.5	DB_CL_balneola	8
WP_018128044.1	mannose-1-phosphate guanylyltransferase [Balneola vulgaris]	40269.2	DB_CL_balneola	8
WP_018127683.1	carbohydrate binding family 9 domain-containing protein [Balneola vulgaris]	104426	DB_CL_balneola	8
WP_018126807.1	molecular chaperone DnaJ [Balneola vulgaris]	43391.4	DB_CL_balneola	8
WP_018128119.1	4-hydroxyphenylpyruvate dioxygenase [Balneola vulgaris]	42236.1	DB_CL_balneola	8
WP_018128445.1	transcription termination/antitermination factor NusG [Balneola vulgaris]	21258.1	DB_CL_balneola	8
WP_018128215.1	aspartate kinase [Balneola vulgaris]	49902.8	DB_CL_balneola	8
WP_018127353.1	pyridoxal phosphate-dependent aminotransferase [Balneola vulgaris]	43899.1	DB_CL_balneola	8
WP_018127580.1	serine hydrolase [Balneola vulgaris]	106305	DB_CL_balneola	8
WP_018128376.1	hypothetical protein [Balneola vulgaris]	32577.8	DB_CL_balneola	8
WP_018126488.1	YajQ family cyclic di-GMP-binding protein [Balneola vulgaris]	18562.7	DB_CL_balneola	8
WP_026167162.1	Asp-tRNA(Asn)/Glu-tRNA(Gln) amidotransferase subunit GatB [Balneola vulgaris]	54398.5	DB_CL_balneola	8
WP_018127084.1	polysulfide reductase NrfD [Balneola vulgaris]	54476.9	DB_CL_balneola	8
WP_018126719.1	PD40 domain-containing protein [Balneola vulgaris]	123876	DB_CL_balneola	8
WP_018126367.1	ParA family protein [Balneola vulgaris]	27956.8	DB_CL_balneola	8
WP_018127105.1	nucleotide sugar dehydrogenase [Balneola vulgaris]	43914.6	DB_CL_balneola	8
WP_157464824.1	YicC family protein [Balneola vulgaris]	33168.3	DB_CL_balneola	8
WP_018128591.1	30S ribosomal protein S19 [Balneola vulgaris]	10062.4	DB_CL_balneola	8
WP_018127020.1	tRNA 2-thiouridine(34) synthase MnmA [Balneola vulgaris]	42041	DB_CL_balneola	8
WP_018127692.1	cysteine--tRNA ligase [Balneola vulgaris]	54858	DB_CL_balneola	8
WP_169331294.1	amidohydrolase family protein [Balneola vulgaris]	45670.3	DB_CL_balneola	8
WP_157464773.1	amino acid carrier protein [Balneola vulgaris]	55603.9	DB_CL_balneola	8
WP_018127672.1	hypothetical protein [Balneola vulgaris]	34824.6	DB_CL_balneola	8
WP_018127468.1	membrane protein insertase YidC [Balneola vulgaris]	67467.1	DB_CL_balneola	8
WP_018128148.1	Nif3-like dinuclear metal center hexameric protein [Balneola vulgaris]	38818.9	DB_CL_balneola	8
WP_018128470.1	transporter [Balneola vulgaris]	37918.2	DB_CL_balneola	8
WP_018126186.1	DNA polymerase I [Balneola vulgaris]	102826	DB_CL_balneola	8
WP_018128238.1	YtxH domain-containing protein [Balneola vulgaris]	11162.8	DB_CL_balneola	8
WP_040368014.1	hypothetical protein [Balneola vulgaris]	54854.3	DB_CL_balneola	8
WP_018128222.1	superoxide dismutase family protein [Balneola vulgaris]	18950	DB_CL_balneola	8
WP_018126289.1	3-oxoacyl-[acyl-carrier-protein] reductase [Balneola vulgaris]	26247.4	DB_CL_balneola	8
WP_040368527.1	acylase [Balneola vulgaris]	82218.1	DB_CL_balneola	8
WP_018126473.1	peptidylprolyl isomerase [Balneola vulgaris]	18515.9	DB_CL_balneola	7
WP_051069983.1	insulinase family protein [Balneola vulgaris]	75844.3	DB_CL_balneola	7
WP_018126570.1	DUF4837 family protein [Balneola vulgaris]	42344	DB_CL_balneola	7
WP_018128356.1	quinolinate synthase NadA [Balneola vulgaris]	42307.9	DB_CL_balneola	7
WP_157464813.1	OmpH family outer membrane protein [Balneola vulgaris]	19217.1	DB_CL_balneola	7
WP_018126348.1	tetratricopeptide repeat protein [Balneola vulgaris]	24959.2	DB_CL_balneola	7
WP_018127786.1	aminotransferase class V-fold PLP-dependent enzyme [Balneola vulgaris]	45847.1	DB_CL_balneola	7
WP_018126385.1	hypothetical protein [Balneola vulgaris]	15131.5	DB_CL_balneola	7
WP_018128129.1	PQQ-dependent sugar dehydrogenase [Balneola vulgaris]	41332.2	DB_CL_balneola	7
WP_018126938.1	heavy metal translocating P-type ATPase [Balneola vulgaris]	90819.5	DB_CL_balneola	7
WP_018127744.1	transcriptional repressor [Balneola vulgaris]	21143.2	DB_CL_balneola	7
WP_018126234.1	ABC transporter ATP-binding protein [Balneola vulgaris]	26230.5	DB_CL_balneola	7
WP_018127828.1	lysine-sensitive aspartokinase 3 [Balneola vulgaris]	48845.3	DB_CL_balneola	7
WP_018127323.1	amidohydrolase family protein [Balneola vulgaris]	44243.2	DB_CL_balneola	7
WP_018127256.1	DUF4856 domain-containing protein [Balneola vulgaris]	44231.5	DB_CL_balneola	7
RNC83602.1	preprotein translocase subunit SecY [Balneola sp.]	47441.8	DB_CL_balneola	7
WP_169331292.1	branched-chain amino acid aminotransferase [Balneola vulgaris]	40483.6	DB_CL_balneola	7
WP_018127860.1	DNA-directed RNA polymerase subunit omega [Balneola vulgaris]	11453.7	DB_CL_balneola	7
WP_018126357.1	translation initiation factor IF-3 [Balneola vulgaris]	19911.5	DB_CL_balneola	7
WP_018127438.1	TIGR03545 family protein [Balneola vulgaris]	70334.1	DB_CL_balneola	7
WP_018126284.1	deoxynucleoside kinase [Balneola vulgaris]	25577.8	DB_CL_balneola	7
WP_018128059.1	adenylate kinase [Balneola vulgaris]	20420.8	DB_CL_balneola	7
WP_018126311.1	AmmeMemoRadiSam system protein B [Balneola vulgaris]	28611	DB_CL_balneola	7
WP_018127088.1	hypothetical protein [Balneola vulgaris]	19611	DB_CL_balneola	7
WP_157464826.1	hypothetical protein [Balneola vulgaris]	22423.5	DB_CL_balneola	7
WP_018127082.1	cytochrome c3 family protein [Balneola vulgaris]	24960.1	DB_CL_balneola	7
WP_018127527.1	Mrp/NBP35 family ATP-binding protein [Balneola vulgaris]	40622.4	DB_CL_balneola	7
WP_018128172.1	lipoyl synthase [Balneola vulgaris]	33045	DB_CL_balneola	7
WP_018127476.1	malate dehydrogenase [Balneola vulgaris]	40903.2	DB_CL_balneola	7
WP_018128575.1	type I methionyl aminopeptidase [Balneola vulgaris]	29871.8	DB_CL_balneola	7
WP_026167223.1	short chain dehydrogenase [Balneola vulgaris]	21052.9	DB_CL_balneola	7
WP_018127713.1	1,4-dihydroxy-2-naphthoyl-CoA synthase [Balneola vulgaris]	31181.5	DB_CL_balneola	7
WP_018127694.1	phosphoribosyl-AMP cyclohydrolase [Balneola vulgaris]	18505	DB_CL_balneola	7
RNC79993.1	phosphoribosyl-AMP cyclohydrolase [Balneola sp.]	18458.9	DB_CL_balneola	1
WP_018128579.1	50S ribosomal protein L18 [Balneola vulgaris]	12103.5	DB_CL_balneola	7
WP_018127951.1	hypothetical protein [Balneola vulgaris]	9514.94	DB_CL_balneola	7
WP_157464713.1	hypothetical protein [Balneola vulgaris]	51462.9	DB_CL_balneola	7
WP_018126987.1	TonB-dependent receptor [Balneola vulgaris]	101790	DB_CL_balneola	7
WP_018127231.1	S41 family peptidase [Balneola vulgaris]	118060	DB_CL_balneola	7
WP_018127205.1	OsmC family protein [Balneola vulgaris]	14954.2	DB_CL_balneola	7
WP_018128380.1	M28 family peptidase [Balneola vulgaris]	60665.8	DB_CL_balneola	7
WP_018127157.1	cystathionine gamma-synthase [Balneola vulgaris]	41306.7	DB_CL_balneola	6
WP_018127496.1	transcription termination factor Rho [Balneola vulgaris]	46545.3	DB_CL_balneola	6
WP_018127422.1	protein BatD [Balneola vulgaris]	63956.4	DB_CL_balneola	6
WP_018128333.1	ATP-dependent Clp endopeptidase proteolytic subunit ClpP [Balneola vulgaris]	23599.2	DB_CL_balneola	6
WP_018128110.1	signal recognition particle-docking protein FtsY [Balneola vulgaris]	34332.4	DB_CL_balneola	6
WP_157464867.1	hypothetical protein [Balneola vulgaris]	13545.5	DB_CL_balneola	6
WP_071594788.1	50S ribosomal protein L32 [Balneola vulgaris]	6993.44	DB_CL_balneola	6
WP_018127602.1	aspartate aminotransferase family protein [Balneola vulgaris]	42839.7	DB_CL_balneola	6
WP_018127767.1	azurin [Balneola vulgaris]	17336	DB_CL_balneola	6
WP_018126792.1	phosphoribosylamine--glycine ligase [Balneola vulgaris]	46583.3	DB_CL_balneola	6
WP_083902114.1	SusC/RagA family TonB-linked outer membrane protein [Balneola vulgaris]	114633	DB_CL_balneola	6
WP_018126224.1	ribose 5-phosphate isomerase B [Balneola vulgaris]	16446.2	DB_CL_balneola	6
WP_018126511.1	biotin synthase BioB [Balneola vulgaris]	37219.3	DB_CL_balneola	6
RNC85409.1	biotin synthase BioB [Balneola sp.]	37326.1	DB_CL_balneola	1
WP_157464776.1	peptide chain release factor 1 [Balneola vulgaris]	40450.1	DB_CL_balneola	6
WP_018127331.1	hypothetical protein [Balneola vulgaris]	53842.5	DB_CL_balneola	6
WP_018127556.1	excinuclease ABC subunit UvrA [Balneola vulgaris]	105134	DB_CL_balneola	6
WP_157464704.1	DUF883 family protein [Balneola vulgaris]	10576.6	DB_CL_balneola	6
WP_018128211.1	histidine--tRNA ligase [Balneola vulgaris]	47948.4	DB_CL_balneola	6
WP_018126877.1	30S ribosomal protein S18 [Balneola vulgaris]	9794.32	DB_CL_balneola	6
WP_018127868.1	bifunctional demethylmenaquinone methyltransferase/2-methoxy-6-polyprenyl-1,4-benzoquinol methylase UbiE [Balneola vulgaris]	25116.6	DB_CL_balneola	6
WP_018127226.1	response regulator [Balneola vulgaris]	16724.8	DB_CL_balneola	6
WP_018127665.1	molecular chaperone [Balneola vulgaris]	30522.7	DB_CL_balneola	6
WP_040368560.1	DNA polymerase/3'-5' exonuclease PolX [Balneola vulgaris]	65842.4	DB_CL_balneola	6
WP_018127629.1	acetyl-CoA carboxylase biotin carboxyl carrier protein subunit [Balneola vulgaris]	18522.4	DB_CL_balneola	6
WP_018126372.1	hypothetical protein [Balneola vulgaris]	44992.1	DB_CL_balneola	6
WP_157464854.1	MCE family protein [Balneola vulgaris]	31719.3	DB_CL_balneola	6
WP_018126420.1	30S ribosomal protein S6--L-glutamate ligase [Balneola vulgaris]	33173	DB_CL_balneola	6
WP_018128261.1	VCBS repeat-containing protein [Balneola vulgaris]	97040	DB_CL_balneola	6
WP_018126537.1	Asp-tRNA(Asn)/Glu-tRNA(Gln) amidotransferase subunit GatA [Balneola vulgaris]	55810.2	DB_CL_balneola	6
WP_018126997.1	M20/M25/M40 family metallo-hydrolase [Balneola vulgaris]	46458.2	DB_CL_balneola	6
WP_018126896.1	30S ribosomal protein S20 [Balneola vulgaris]	9674.44	DB_CL_balneola	6
WP_018127508.1	HD domain-containing protein [Balneola vulgaris]	55304.9	DB_CL_balneola	6
WP_018128015.1	enoyl-CoA hydratase/isomerase family protein [Balneola vulgaris]	27346	DB_CL_balneola	6
WP_018127775.1	thymidine phosphorylase [Balneola vulgaris]	48698.3	DB_CL_balneola	6
WP_018126184.1	serine/threonine-protein phosphatase [Balneola vulgaris]	43146.1	DB_CL_balneola	6
WP_040368023.1	DNA mismatch repair endonuclease MutL [Balneola vulgaris]	69806.5	DB_CL_balneola	6
WP_018127771.1	enoyl-CoA hydratase/isomerase family protein [Balneola vulgaris]	27765.3	DB_CL_balneola	6
WP_018128006.1	2-(1,2-epoxy-1,2-dihydrophenyl)acetyl-CoA isomerase [Balneola vulgaris]	28429.4	DB_CL_balneola	2
WP_018128416.1	DUF1015 domain-containing protein [Balneola vulgaris]	45549.7	DB_CL_balneola	6
WP_018126933.1	MoxR family ATPase [Balneola vulgaris]	37925.7	DB_CL_balneola	6
WP_018126233.1	efflux RND transporter periplasmic adaptor subunit [Balneola vulgaris]	50107	DB_CL_balneola	6
WP_018127509.1	4-(cytidine 5'-diphospho)-2-C-methyl-D-erythritol kinase [Balneola vulgaris]	32677.5	DB_CL_balneola	6
WP_018126803.1	5-(carboxyamino)imidazole ribonucleotide synthase [Balneola vulgaris]	42417.3	DB_CL_balneola	6
WP_018127337.1	alkaline phosphatase family protein [Balneola vulgaris]	46068.7	DB_CL_balneola	6
WP_018126863.1	M28 family peptidase [Balneola vulgaris]	64679.2	DB_CL_balneola	6
WP_018127597.1	porphobilinogen synthase [Balneola vulgaris]	36393.1	DB_CL_balneola	6
WP_018128378.1	DsbA family oxidoreductase [Balneola vulgaris]	24429.2	DB_CL_balneola	6
WP_018126870.1	biopolymer transporter ExbD [Balneola vulgaris]	17050	DB_CL_balneola	6
WP_018127498.1	hypothetical protein [Balneola vulgaris]	47136.3	DB_CL_balneola	6
WP_018127743.1	long-chain fatty acid--CoA ligase [Balneola vulgaris]	70083	DB_CL_balneola	6
WP_018127384.1	YpdA family putative bacillithiol disulfide reductase [Balneola vulgaris]	35722.2	DB_CL_balneola	5
WP_018128248.1	orotidine-5'-phosphate decarboxylase [Balneola vulgaris]	30239.4	DB_CL_balneola	5
WP_018127156.1	hypothetical protein [Balneola vulgaris]	44564.1	DB_CL_balneola	5
WP_018127172.1	aminopeptidase [Balneola vulgaris]	41821.9	DB_CL_balneola	5
WP_026167125.1	DEAD/DEAH box helicase [Balneola vulgaris]	58549.3	DB_CL_balneola	5
WP_018128413.1	energy transducer TonB [Balneola vulgaris]	24053.6	DB_CL_balneola	5
WP_018126712.1	sigma-54-dependent Fis family transcriptional regulator [Balneola vulgaris]	51112.8	DB_CL_balneola	5
WP_018127367.1	preprotein translocase subunit YajC [Balneola vulgaris]	12205.5	DB_CL_balneola	5
WP_018128076.1	hypothetical protein [Balneola vulgaris]	12655.6	DB_CL_balneola	5
WP_018127019.1	DUF4412 domain-containing protein [Balneola vulgaris]	28361	DB_CL_balneola	5
WP_018128417.1	3-phosphoserine/phosphohydroxythreonine transaminase [Balneola vulgaris]	39941.2	DB_CL_balneola	5
WP_018128165.1	Hsp33 family molecular chaperone HslO [Balneola vulgaris]	33482	DB_CL_balneola	5
WP_018127238.1	division/cell wall cluster transcriptional repressor MraZ [Balneola vulgaris]	18090	DB_CL_balneola	5
WP_018127194.1	adenosine kinase [Balneola vulgaris]	35856.7	DB_CL_balneola	5
WP_018127419.1	YebC/PmpR family DNA-binding transcriptional regulator [Balneola vulgaris]	27586.4	DB_CL_balneola	5
WP_018126178.1	ParA family protein [Balneola vulgaris]	29327.5	DB_CL_balneola	5
WP_018127757.1	acetyl-CoA carboxylase carboxyltransferase subunit beta [Balneola vulgaris]	31352.1	DB_CL_balneola	5
WP_071594809.1	amidohydrolase family protein [Balneola vulgaris]	60669.8	DB_CL_balneola	5
WP_018126449.1	acetyl-CoA carboxylase biotin carboxyl carrier protein [Balneola vulgaris]	16841.5	DB_CL_balneola	5
WP_018126968.1	Lrp/AsnC family transcriptional regulator [Balneola vulgaris]	17935.3	DB_CL_balneola	5
WP_026167291.1	outer membrane lipoprotein-sorting protein [Balneola vulgaris]	29595.6	DB_CL_balneola	5
WP_018127149.1	hypothetical protein [Balneola vulgaris]	6082.3	DB_CL_balneola	5
WP_018127738.1	Ig-like domain-containing protein [Balneola vulgaris]	136554	DB_CL_balneola	5
WP_026167158.1	paraslipin [Balneola vulgaris]	35437.6	DB_CL_balneola	5
WP_018127736.1	S1/P1 nuclease [Balneola vulgaris]	35458.8	DB_CL_balneola	5
WP_083902096.1	polyamine aminopropyltransferase [Balneola vulgaris]	31899.7	DB_CL_balneola	5
WP_018128326.1	chorismate synthase [Balneola vulgaris]	42984	DB_CL_balneola	5
WP_018127943.1	hypothetical protein [Balneola vulgaris]	48297.2	DB_CL_balneola	5
WP_018126402.1	MoxR family ATPase [Balneola vulgaris]	36580.1	DB_CL_balneola	5
WP_018126696.1	TolC family protein [Balneola vulgaris]	52439.2	DB_CL_balneola	5
WP_157464744.1	hypothetical protein [Balneola vulgaris]	102161	DB_CL_balneola	5
WP_018126286.1	phosphate acyltransferase PlsX [Balneola vulgaris]	34630.3	DB_CL_balneola	5
WP_018127805.1	OmpH family outer membrane protein [Balneola vulgaris]	20453.6	DB_CL_balneola	5
WP_018127154.1	RidA family protein [Balneola vulgaris]	13622.8	DB_CL_balneola	5
WP_018128352.1	gamma carbonic anhydrase family protein [Balneola vulgaris]	20217.2	DB_CL_balneola	5
WP_026167241.1	aminopeptidase P N-terminal domain-containing protein [Balneola vulgaris]	51108.2	DB_CL_balneola	5
WP_018127328.1	PAS domain S-box protein [Balneola vulgaris]	48110.5	DB_CL_balneola	5
WP_018126747.1	carbohydrate binding family 9 domain-containing protein [Balneola vulgaris]	85550.4	DB_CL_balneola	5
WP_157464754.1	hypothetical protein [Balneola vulgaris]	43456.7	DB_CL_balneola	5
WP_018126793.1	triose-phosphate isomerase [Balneola vulgaris]	28135	DB_CL_balneola	5
WP_018128007.1	hypothetical protein [Balneola vulgaris]	43368.2	DB_CL_balneola	5
WP_018127028.1	LysR family transcriptional regulator [Balneola vulgaris]	35513.5	DB_CL_balneola	5
WP_157464733.1	cell division protein FtsZ [Balneola vulgaris]	48155.2	DB_CL_balneola	5
WP_018126382.1	hypothetical protein [Balneola vulgaris]	21360.9	DB_CL_balneola	5
WP_018127026.1	DNA polymerase III subunit alpha [Balneola vulgaris]	158679	DB_CL_balneola	5
WP_018128519.1	amidohydrolase [Balneola vulgaris]	42799	DB_CL_balneola	5
WP_018128622.1	bifunctional chorismate mutase/prephenate dehydrogenase [Balneola vulgaris]	43464	DB_CL_balneola	5
WP_018126850.1	phospho-sugar mutase [Balneola vulgaris]	63776	DB_CL_balneola	5
WP_018128533.1	hypothetical protein [Balneola vulgaris]	15238.6	DB_CL_balneola	5
WP_018128228.1	TonB-dependent receptor plug domain-containing protein [Balneola vulgaris]	76350.9	DB_CL_balneola	5
WP_018127466.1	50S ribosomal protein L34 [Balneola vulgaris]	6089.38	DB_CL_balneola	5
WP_018127873.1	NAD-dependent DNA ligase LigA [Balneola vulgaris]	74876.4	DB_CL_balneola	4
WP_066217754.1	NAD-dependent DNA ligase LigA [Balneola sp. EhC07]	75107.8	DB_CL_balneola	1
WP_018127866.1	3-methyl-2-oxobutanoate hydroxymethyltransferase [Balneola vulgaris]	29885.1	DB_CL_balneola	4
WP_018128218.1	VOC family protein [Balneola vulgaris]	15647.6	DB_CL_balneola	4
WP_018126608.1	NADH-quinone oxidoreductase subunit C [Balneola vulgaris]	19983	DB_CL_balneola	4
WP_018126481.1	DUF445 family protein [Balneola vulgaris]	44331.5	DB_CL_balneola	4
WP_018128274.1	TIGR01777 family oxidoreductase [Balneola vulgaris]	33231.9	DB_CL_balneola	4
WP_018128086.1	amidohydrolase family protein [Balneola vulgaris]	42946.3	DB_CL_balneola	4
WP_026167292.1	histidinol dehydrogenase [Balneola vulgaris]	46524	DB_CL_balneola	4
WP_018127087.1	hypothetical protein [Balneola vulgaris]	46424.1	DB_CL_balneola	4
WP_157464839.1	prolyl oligopeptidase family serine peptidase [Balneola vulgaris]	103461	DB_CL_balneola	4
WP_026167294.1	M28 family peptidase [Balneola vulgaris]	32999.2	DB_CL_balneola	4
WP_018127995.1	long-chain fatty acid--CoA ligase [Balneola vulgaris]	66786	DB_CL_balneola	4
WP_018126726.1	integration host factor subunit beta [Balneola vulgaris]	10756.6	DB_CL_balneola	4
WP_018127525.1	2-phosphosulfolactate phosphatase [Balneola vulgaris]	27339.8	DB_CL_balneola	4
WP_018128032.1	GatB/YqeY domain-containing protein [Balneola vulgaris]	16792.8	DB_CL_balneola	4
WP_018127011.1	23S rRNA (guanosine(2251)-2'-O)-methyltransferase RlmB [Balneola vulgaris]	27050.4	DB_CL_balneola	4
WP_018126518.1	replicative DNA helicase [Balneola vulgaris]	56124.4	DB_CL_balneola	4
WP_018128574.1	translation initiation factor IF-1 [Balneola vulgaris]	8317.32	DB_CL_balneola	4
WP_157464755.1	hypothetical protein [Balneola vulgaris]	25126.6	DB_CL_balneola	4
WP_018127230.1	GTPase Era [Balneola vulgaris]	33483.4	DB_CL_balneola	4
WP_018126179.1	ParB/RepB/Spo0J family partition protein [Balneola vulgaris]	35698.8	DB_CL_balneola	4
WP_018126250.1	mucoidy inhibitor MuiA family protein [Balneola vulgaris]	58201.8	DB_CL_balneola	4
WP_018127818.1	thioredoxin family protein [Balneola vulgaris]	23847.1	DB_CL_balneola	4
WP_018128133.1	tRNA preQ1(34) S-adenosylmethionine ribosyltransferase-isomerase QueA [Balneola vulgaris]	37505	DB_CL_balneola	4
WP_169331271.1	DinB family protein [Balneola vulgaris]	18905.5	DB_CL_balneola	4
WP_018126493.1	amidase [Balneola vulgaris]	56690.4	DB_CL_balneola	4
WP_018127049.1	HDIG domain-containing protein [Balneola vulgaris]	92632.7	DB_CL_balneola	4
WP_018128399.1	BrxA/BrxB family bacilliredoxin [Balneola vulgaris]	16304.9	DB_CL_balneola	4
WP_026167321.1	tRNA guanosine(34) transglycosylase Tgt [Balneola vulgaris]	43123.5	DB_CL_balneola	4
WP_018127242.1	UDP-N-acetylmuramoyl-L-alanyl-D-glutamate--2,6-diaminopimelate ligase [Balneola vulgaris]	53456.7	DB_CL_balneola	4
WP_018126604.1	bacillithiol biosynthesis cysteine-adding enzyme BshC [Balneola vulgaris]	61256.8	DB_CL_balneola	4
WP_018127872.1	helix-turn-helix domain-containing protein [Balneola vulgaris]	40527.2	DB_CL_balneola	4
WP_018128397.1	mechanosensitive ion channel family protein [Balneola vulgaris]	64333.7	DB_CL_balneola	4
WP_040368036.1	SIMPL domain-containing protein [Balneola vulgaris]	25440.7	DB_CL_balneola	4
WP_026167251.1	hypothetical protein [Balneola vulgaris]	43957.2	DB_CL_balneola	4
WP_018127999.1	M61 family metallopeptidase [Balneola vulgaris]	67784.6	DB_CL_balneola	4
WP_018126466.1	response regulator [Balneola vulgaris]	35195.9	DB_CL_balneola	4
WP_018127131.1	N-acetylneuraminate synthase family protein [Balneola vulgaris]	33248.5	DB_CL_balneola	4
WP_018127491.1	phosphoribosylformylglycinamidine synthase subunit PurS [Balneola vulgaris]	9118.77	DB_CL_balneola	4
WP_157464814.1	serine hydrolase [Balneola vulgaris]	43522.8	DB_CL_balneola	4
WP_018128540.1	4-hydroxy-3-methylbut-2-enyl diphosphate reductase [Balneola vulgaris]	45834	DB_CL_balneola	4
WP_066217331.1	DEAD/DEAH box helicase [Balneola sp. EhC07]	65959.9	DB_CL_balneola	4
WP_018126969.1	sigma-54-dependent Fis family transcriptional regulator [Balneola vulgaris]	49000.1	DB_CL_balneola	4
WP_018126323.1	hypothetical protein [Balneola vulgaris]	35829.6	DB_CL_balneola	4
WP_157464832.1	YncE family protein [Balneola vulgaris]	42491.4	DB_CL_balneola	4
WP_018126363.1	hypothetical protein [Balneola vulgaris]	36175.7	DB_CL_balneola	4
WP_018126720.1	ribonuclease R [Balneola vulgaris]	81493.9	DB_CL_balneola	4
WP_018126557.1	aldehyde dehydrogenase family protein [Balneola vulgaris]	32462.2	DB_CL_balneola	4
WP_071594798.1	PorT family protein [Balneola vulgaris]	21183.8	DB_CL_balneola	4
WP_018126808.1	nucleotide exchange factor GrpE [Balneola vulgaris]	21533.9	DB_CL_balneola	4
WP_018127278.1	amidohydrolase [Balneola vulgaris]	58372.3	DB_CL_balneola	4
WP_026167243.1	DUF4270 family protein [Balneola vulgaris]	44253.9	DB_CL_balneola	4
WP_018127699.1	hypothetical protein [Balneola vulgaris]	24718	DB_CL_balneola	4
WP_018126529.1	class I SAM-dependent methyltransferase [Balneola vulgaris]	30141	DB_CL_balneola	4
WP_018127393.1	SPOR domain-containing protein [Balneola vulgaris]	18508.9	DB_CL_balneola	4
WP_018126235.1	hypothetical protein [Balneola vulgaris]	39252.3	DB_CL_balneola	4
WP_018126243.1	UvrD-helicase domain-containing protein [Balneola vulgaris]	87997.2	DB_CL_balneola	4
WP_040368176.1	ATP-binding cassette domain-containing protein [Balneola vulgaris]	34348.6	DB_CL_balneola	4
WP_018127976.1	outer membrane beta-barrel protein [Balneola vulgaris]	20545.4	DB_CL_balneola	4
WP_018126383.1	carboxypeptidase regulatory-like domain-containing protein [Balneola vulgaris]	49768.8	DB_CL_balneola	4
WP_018127316.1	TlpA family protein disulfide reductase [Balneola vulgaris]	21498	DB_CL_balneola	4
WP_018128200.1	hypoxanthine phosphoribosyltransferase [Balneola vulgaris]	21206.9	DB_CL_balneola	4
WP_018127201.1	YihA family ribosome biogenesis GTP-binding protein [Balneola vulgaris]	23001.9	DB_CL_balneola	4
WP_018127764.1	hypothetical protein [Balneola vulgaris]	41861.6	DB_CL_balneola	4
WP_018128224.1	aspartate-semialdehyde dehydrogenase [Balneola vulgaris]	37861.5	DB_CL_balneola	4
WP_018127392.1	ABC transporter ATP-binding protein [Balneola vulgaris]	39199.2	DB_CL_balneola	4
WP_018126448.1	elongation factor P [Balneola vulgaris]	21250.5	DB_CL_balneola	4
WP_018127839.1	SDR family oxidoreductase [Balneola vulgaris]	26685.6	DB_CL_balneola	4
WP_018126755.1	paraslipin [Balneola vulgaris]	35864.7	DB_CL_balneola	4
WP_018127066.1	SRPBCC domain-containing protein [Balneola vulgaris]	16547.4	DB_CL_balneola	3
WP_040368515.1	D-alanine--D-alanine ligase [Balneola vulgaris]	43813.1	DB_CL_balneola	3
WP_157464778.1	DsrE family protein [Balneola vulgaris]	18431.5	DB_CL_balneola	3
WP_018126957.1	cadherin repeat domain-containing protein [Balneola vulgaris]	56068.9	DB_CL_balneola	3
WP_018128489.1	cold shock domain-containing protein [Balneola vulgaris]	7881.85	DB_CL_balneola	3
WP_026167296.1	methionyl-tRNA formyltransferase [Balneola vulgaris]	33827.7	DB_CL_balneola	3
WP_018126417.1	response regulator [Balneola vulgaris]	14614.5	DB_CL_balneola	3
WP_066217363.1	DUF3467 domain-containing protein [Balneola sp. EhC07]	11745.9	DB_CL_balneola	3
WP_018126281.1	polyprenyl synthetase family protein [Balneola vulgaris]	38651.1	DB_CL_balneola	3
WP_066223219.1	deoxyribose-phosphate aldolase [Balneola sp. EhC07]	33027.2	DB_CL_balneola	3
WP_018126695.1	ABC transporter substrate-binding protein [Balneola vulgaris]	22376.5	DB_CL_balneola	3
WP_018126405.1	peptidylprolyl isomerase [Balneola vulgaris]	74485.5	DB_CL_balneola	3
WP_018126407.1	thymidine kinase [Balneola vulgaris]	24493.5	DB_CL_balneola	3
WP_026167343.1	amidase [Balneola vulgaris]	60880.1	DB_CL_balneola	3
WP_018128359.1	serine hydrolase [Balneola vulgaris]	46026.9	DB_CL_balneola	3
WP_018127897.1	insulinase family protein [Balneola vulgaris]	56689.7	DB_CL_balneola	3
WP_018127397.1	transporter substrate-binding domain-containing protein [Balneola vulgaris]	57411.9	DB_CL_balneola	3
WP_026167165.1	heavy metal-binding domain-containing protein [Balneola vulgaris]	11398.8	DB_CL_balneola	3
WP_018127647.1	2'-deoxycytidine 5'-triphosphate deaminase [Balneola vulgaris]	45892.4	DB_CL_balneola	3
WP_018126721.1	hypothetical protein [Balneola vulgaris]	176319	DB_CL_balneola	3
WP_018126542.1	23S rRNA (uracil(1939)-C(5))-methyltransferase RlmD [Balneola vulgaris]	53330.8	DB_CL_balneola	3
WP_018127652.1	dTDP-4-dehydrorhamnose 3,5-epimerase [Balneola vulgaris]	21205.7	DB_CL_balneola	3
WP_026167218.1	16S rRNA (cytosine(1402)-N(4))-methyltransferase RsmH [Balneola vulgaris]	34290.8	DB_CL_balneola	3
WP_157464833.1	response regulator [Balneola vulgaris]	13629.1	DB_CL_balneola	3
WP_018128002.1	phenylacetate-CoA oxygenase subunit PaaC [Balneola vulgaris]	30279.6	DB_CL_balneola	3
WP_018127198.1	hypothetical protein [Balneola vulgaris]	45713.4	DB_CL_balneola	3
WP_018127947.1	signal peptidase I [Balneola vulgaris]	43514	DB_CL_balneola	3
WP_018126788.1	DUF885 family protein [Balneola vulgaris]	66299.1	DB_CL_balneola	3
WP_018128143.1	purine-nucleoside phosphorylase [Balneola vulgaris]	30818.3	DB_CL_balneola	3
WP_018126859.1	PD40 domain-containing protein [Balneola vulgaris]	32770.5	DB_CL_balneola	3
WP_018127473.1	YbaB/EbfC family nucleoid-associated protein [Balneola vulgaris]	12406.1	DB_CL_balneola	3
WP_018126504.1	ribosome-associated translation inhibitor RaiA [Balneola vulgaris]	11400	DB_CL_balneola	3
WP_018126208.1	insulinase family protein [Balneola vulgaris]	47733.6	DB_CL_balneola	3
WP_026167300.1	tRNA uridine-5-carboxymethylaminomethyl(34) synthesis enzyme MnmG [Balneola vulgaris]	69326.1	DB_CL_balneola	3
WP_157464774.1	hypothetical protein [Balneola vulgaris]	81010.9	DB_CL_balneola	3
WP_071594818.1	50S ribosomal protein L33 [Balneola vulgaris]	6465.49	DB_CL_balneola	3
WP_018126976.1	quinone-dependent dihydroorotate dehydrogenase [Balneola vulgaris]	36823	DB_CL_balneola	3
WP_018126843.1	cytochrome c biogenesis protein CcsA [Balneola vulgaris]	93455.3	DB_CL_balneola	3
WP_018128422.1	phytoene desaturase [Balneola vulgaris]	55530.2	DB_CL_balneola	3
WP_018126321.1	D-aminoacylase [Balneola vulgaris]	57559.4	DB_CL_balneola	3
WP_018127808.1	6,7-dimethyl-8-ribityllumazine synthase [Balneola vulgaris]	16897.8	DB_CL_balneola	3
WP_018126869.1	thiamine-phosphate kinase [Balneola vulgaris]	37670.8	DB_CL_balneola	3
WP_018127708.1	pyridoxal-phosphate dependent enzyme [Balneola vulgaris]	36201.1	DB_CL_balneola	3
WP_018127596.1	oxygen-dependent coproporphyrinogen oxidase [Balneola vulgaris]	35839.8	DB_CL_balneola	3
WP_018127547.1	TerB family tellurite resistance protein [Balneola vulgaris]	13209.4	DB_CL_balneola	3
WP_018128534.1	hypothetical protein [Balneola vulgaris]	31002.4	DB_CL_balneola	3
WP_018128304.1	ABC transporter substrate-binding protein [Balneola vulgaris]	51712.2	DB_CL_balneola	3
WP_157464788.1	SusC/RagA family TonB-linked outer membrane protein [Balneola vulgaris]	104769	DB_CL_balneola	3
WP_018126593.1	peptidoglycan editing factor PgeF [Balneola vulgaris]	27989.3	DB_CL_balneola	3
WP_018127517.1	biopolymer transporter ExbD [Balneola vulgaris]	15079.1	DB_CL_balneola	3
WP_018126294.1	thymidylate synthase [Balneola vulgaris]	32739.6	DB_CL_balneola	3
WP_018127633.1	ATP-dependent protease ATPase subunit HslU [Balneola vulgaris]	52071.2	DB_CL_balneola	3
WP_018128328.1	LysM peptidoglycan-binding domain-containing protein [Balneola vulgaris]	36530.6	DB_CL_balneola	3
WP_018126610.1	NAD(P)H-dependent oxidoreductase subunit E [Balneola vulgaris]	20402.9	DB_CL_balneola	3
WP_018126527.1	GWxTD domain-containing protein [Balneola vulgaris]	53361.1	DB_CL_balneola	3
WP_018128027.1	excinuclease ABC subunit UvrB [Balneola vulgaris]	78645.1	DB_CL_balneola	3
WP_157464807.1	hypothetical protein [Balneola vulgaris]	100465	DB_CL_balneola	3
WP_018126682.1	M42 family metallopeptidase [Balneola vulgaris]	39303.5	DB_CL_balneola	3
WP_018126701.1	ATP synthase F0 subunit C [Balneola vulgaris]	7272.93	DB_CL_balneola	3
WP_066218379.1	biopolymer transporter ExbD [Balneola sp. EhC07]	19990.4	DB_CL_balneola	3
WP_157464746.1	hypothetical protein [Balneola vulgaris]	42444.8	DB_CL_balneola	3
WP_157464694.1	DUF4920 domain-containing protein [Balneola vulgaris]	18309.5	DB_CL_balneola	3
WP_018128502.1	glycosyltransferase [Balneola vulgaris]	58054.2	DB_CL_balneola	3
WP_018127524.1	DNA translocase FtsK [Balneola vulgaris]	94628.9	DB_CL_balneola	3
WP_018128297.1	glutamine-hydrolyzing carbamoyl-phosphate synthase small subunit [Balneola vulgaris]	40801.1	DB_CL_balneola	3
WP_018128104.1	tetratricopeptide repeat protein [Balneola vulgaris]	30098.4	DB_CL_balneola	3
WP_157464796.1	glucose-1-phosphate thymidylyltransferase [Balneola vulgaris]	36239.6	DB_CL_balneola	3
WP_066222061.1	glucose-1-phosphate thymidylyltransferase [Balneola sp. EhC07]	36743.9	DB_CL_balneola	1
WP_076782615.1	4Fe-4S binding protein [Balneola sp. EhC07]	11723.4	DB_CL_balneola	3
WP_018128353.1	thioredoxin domain-containing protein [Balneola vulgaris]	21103.9	DB_CL_balneola	3
WP_018126392.1	hypothetical protein [Balneola vulgaris]	33457.1	DB_CL_balneola	3
WP_018127960.1	1-(5-phosphoribosyl)-5-[(5-phosphoribosylamino)methylideneamino]imidazole-4-carboxamide isomerase [Balneola vulgaris]	26023.4	DB_CL_balneola	3
WP_018127575.1	DUF3127 domain-containing protein [Balneola vulgaris]	13730.7	DB_CL_balneola	3
WP_018128299.1	porin family protein [Balneola vulgaris]	18429.2	DB_CL_balneola	3
WP_018128348.1	rhodanese-related sulfurtransferase [Balneola vulgaris]	37609	DB_CL_balneola	3
WP_018127966.1	OsmC family protein [Balneola vulgaris]	15428.8	DB_CL_balneola	3
WP_066217506.1	GTPase ObgE [Balneola sp. EhC07]	36310.8	DB_CL_balneola	3
WP_018128150.1	SsrA-binding protein SmpB [Balneola vulgaris]	18222.8	DB_CL_balneola	3
WP_018128446.1	preprotein translocase subunit SecE [Balneola vulgaris]	6781.68	DB_CL_balneola	3
WP_018127430.1	pantoate--beta-alanine ligase [Balneola vulgaris]	31856.4	DB_CL_balneola	3
WP_018127956.1	histidinol-phosphate transaminase [Balneola vulgaris]	39718.5	DB_CL_balneola	3
WP_018127958.1	imidazoleglycerol-phosphate dehydratase HisB [Balneola vulgaris]	33412.9	DB_CL_balneola	3
WP_018126844.1	cytochrome c maturation protein CcmE [Balneola vulgaris]	14835	DB_CL_balneola	3
WP_018127970.1	ankyrin repeat domain-containing protein [Balneola vulgaris]	24867.5	DB_CL_balneola	3
WP_018126380.1	translation initiation factor [Balneola vulgaris]	8130.59	DB_CL_balneola	3
WP_018127185.1	3-deoxy-7-phosphoheptulonate synthase [Balneola vulgaris]	51571.1	DB_CL_balneola	3
RNC84727.1	3-deoxy-7-phosphoheptulonate synthase [Balneola sp.]	51299	DB_CL_balneola	1
WP_018127680.1	amidohydrolase family protein [Balneola vulgaris]	52385.2	DB_CL_balneola	3
WP_018126350.1	TIGR00282 family metallophosphoesterase [Balneola vulgaris]	29642.8	DB_CL_balneola	3
WP_018128203.1	bifunctional phosphoglucose/phosphomannose isomerase [Balneola vulgaris]	39035	DB_CL_balneola	3
WP_018127593.1	hydroxymethylbilane synthase [Balneola vulgaris]	33011.5	DB_CL_balneola	3
WP_018126804.1	5-(carboxyamino)imidazole ribonucleotide mutase [Balneola vulgaris]	16972.6	DB_CL_balneola	3
WP_018127227.1	PAS domain S-box protein [Balneola vulgaris]	110722	DB_CL_balneola	3
WP_018126354.1	phenylalanine--tRNA ligase subunit alpha [Balneola vulgaris]	38051.3	DB_CL_balneola	3
WP_018126675.1	VWA domain-containing protein [Balneola vulgaris]	37360.4	DB_CL_balneola	3
WP_018128212.1	sodium:proton antiporter [Balneola vulgaris]	66862.6	DB_CL_balneola	3
WP_018127626.1	arsenate reductase family protein [Balneola vulgaris]	13938.1	DB_CL_balneola	2
WP_040368420.1	hypothetical protein [Balneola vulgaris]	24410.5	DB_CL_balneola	2
WP_018128346.1	alpha/beta hydrolase [Balneola vulgaris]	29428.4	DB_CL_balneola	2
RNC83824.1	co-chaperone GroES [Balneola sp.]	14041.3	DB_CL_balneola	2
WP_018127492.1	ATP-dependent Clp protease adaptor ClpS [Balneola vulgaris]	12454	DB_CL_balneola	2
WP_018126282.1	6-phosphofructokinase [Balneola vulgaris]	35088.5	DB_CL_balneola	2
WP_018127581.1	cytidine deaminase [Balneola vulgaris]	26256	DB_CL_balneola	2
WP_040368232.1	UDP-N-acetylglucosamine 2-epimerase (non-hydrolyzing) [Balneola vulgaris]	40456.7	DB_CL_balneola	2
WP_018127837.1	uridine kinase [Balneola vulgaris]	23715.6	DB_CL_balneola	2
WP_018126897.1	2,3-bisphosphoglycerate-independent phosphoglycerate mutase [Balneola vulgaris]	55651.8	DB_CL_balneola	2
WP_051069975.1	dihydropteroate synthase [Balneola vulgaris]	28559.9	DB_CL_balneola	2
WP_018126302.1	PKD domain-containing protein [Balneola vulgaris]	171481	DB_CL_balneola	2
WP_018128415.1	DUF1844 domain-containing protein [Balneola vulgaris]	11968.9	DB_CL_balneola	2
WP_051069997.1	NAD(P)H-hydrate epimerase [Balneola vulgaris]	55199.2	DB_CL_balneola	2
WP_018126881.1	NADH-quinone oxidoreductase subunit M [Balneola vulgaris]	59117.2	DB_CL_balneola	2
WP_066223730.1	nucleotide sugar dehydrogenase [Balneola sp. EhC07]	48300.2	DB_CL_balneola	2
WP_018126352.1	hypothetical protein [Balneola vulgaris]	9696.07	DB_CL_balneola	2
WP_018126714.1	PTS sugar transporter subunit IIA [Balneola vulgaris]	17541.1	DB_CL_balneola	2
WP_018126530.1	cell division ATP-binding protein FtsE [Balneola vulgaris]	26733.4	DB_CL_balneola	2
WP_018126659.1	two-component sensor histidine kinase [Balneola vulgaris]	77342.6	DB_CL_balneola	2
WP_026167323.1	type II 3-dehydroquinate dehydratase [Balneola vulgaris]	15958.1	DB_CL_balneola	2
WP_018126429.1	SDR family oxidoreductase [Balneola vulgaris]	26575.6	DB_CL_balneola	2
WP_018127183.1	excinuclease ABC subunit UvrA [Balneola vulgaris]	106392	DB_CL_balneola	2
WP_018127660.1	hypothetical protein [Balneola vulgaris]	14850.6	DB_CL_balneola	2
WP_018128255.1	3-phosphoshikimate 1-carboxyvinyltransferase [Balneola vulgaris]	46928.6	DB_CL_balneola	2
WP_018127659.1	DUF4900 domain-containing protein [Balneola vulgaris]	47535.5	DB_CL_balneola	2
WP_018126513.1	GAF domain-containing protein [Balneola vulgaris]	46344	DB_CL_balneola	2
WP_051069963.1	aspartate 1-decarboxylase [Balneola vulgaris]	15726.8	DB_CL_balneola	2
WP_018128433.1	efflux RND transporter periplasmic adaptor subunit [Balneola vulgaris]	48881.1	DB_CL_balneola	2
WP_040368064.1	hypothetical protein [Balneola vulgaris]	17139.6	DB_CL_balneola	2
WP_018126445.1	RNA methyltransferase [Balneola vulgaris]	19901	DB_CL_balneola	2
WP_018126447.1	sodium-dependent transporter [Balneola vulgaris]	47998.4	DB_CL_balneola	2
WP_066223728.1	SDR family oxidoreductase [Balneola sp. EhC07]	36385.5	DB_CL_balneola	2
WP_018128354.1	IscS subfamily cysteine desulfurase [Balneola vulgaris]	41851.4	DB_CL_balneola	2
WP_018127865.1	5'/3'-nucleotidase SurE [Balneola vulgaris]	27960	DB_CL_balneola	2
WP_018126895.1	(d)CMP kinase [Balneola vulgaris]	24389.4	DB_CL_balneola	2
WP_157464845.1	thioesterase family protein [Balneola vulgaris]	13960.9	DB_CL_balneola	2
WP_018127001.1	pyridoxamine 5'-phosphate oxidase [Balneola vulgaris]	24720.5	DB_CL_balneola	2
WP_040368196.1	glycosyltransferase [Balneola vulgaris]	35286.8	DB_CL_balneola	2
WP_018126955.1	glycosyltransferase family 1 protein [Balneola vulgaris]	44176.4	DB_CL_balneola	2
WP_018126288.1	ACP S-malonyltransferase [Balneola vulgaris]	32190	DB_CL_balneola	2
WP_026167274.1	methyltransferase domain-containing protein [Balneola vulgaris]	39960.3	DB_CL_balneola	2
WP_018126628.1	S-adenosylmethionine decarboxylase proenzyme [Balneola vulgaris]	15262.5	DB_CL_balneola	2
WP_018126535.1	M28 family peptidase [Balneola vulgaris]	35567.5	DB_CL_balneola	2
WP_018128542.1	ribosome recycling factor [Balneola vulgaris]	21279.1	DB_CL_balneola	2
WP_018128206.1	Asp-tRNA(Asn)/Glu-tRNA(Gln) amidotransferase subunit GatC [Balneola vulgaris]	10903.3	DB_CL_balneola	2
WP_026167204.1	N-acylneuraminate cytidylyltransferase [Balneola vulgaris]	43907.4	DB_CL_balneola	2
WP_018126222.1	twin-arginine translocase subunit TatC [Balneola vulgaris]	30942.7	DB_CL_balneola	2
WP_018127644.1	Na/Pi cotransporter family protein [Balneola vulgaris]	62423.7	DB_CL_balneola	2
WP_018126516.1	tRNA (N(6)-L-threonylcarbamoyladenosine(37)-C(2))-methylthiotransferase MtaB [Balneola vulgaris]	50841.9	DB_CL_balneola	2
WP_018128503.1	methylmalonyl-CoA epimerase [Balneola vulgaris]	14939.6	DB_CL_balneola	2
WP_018127807.1	isoprenyl transferase [Balneola vulgaris]	31923.6	DB_CL_balneola	2
WP_018126871.1	biopolymer transporter ExbD [Balneola vulgaris]	20160.6	DB_CL_balneola	2
WP_018126391.1	hypothetical protein [Balneola vulgaris]	65374.8	DB_CL_balneola	2
WP_018128453.1	SDR family oxidoreductase [Balneola vulgaris]	29215.1	DB_CL_balneola	2
WP_018127433.1	M48 family metallopeptidase [Balneola vulgaris]	46757.3	DB_CL_balneola	2
WP_018127913.1	hypothetical protein [Balneola vulgaris]	27112.9	DB_CL_balneola	2
WP_018128151.1	hypothetical protein [Balneola vulgaris]	16040.1	DB_CL_balneola	2
WP_018127816.1	hypothetical protein [Balneola vulgaris]	14561.6	DB_CL_balneola	2
WP_018126520.1	DUF3524 domain-containing protein [Balneola vulgaris]	43530	DB_CL_balneola	2
WP_018127218.1	sorbosone dehydrogenase family protein [Balneola vulgaris]	43249.1	DB_CL_balneola	2
WP_018126332.1	hypothetical protein [Balneola vulgaris]	78117	DB_CL_balneola	2
WP_018127357.1	YraN family protein [Balneola vulgaris]	14061	DB_CL_balneola	2
WP_018128566.1	2-C-methyl-D-erythritol 4-phosphate cytidylyltransferase [Balneola vulgaris]	25446.3	DB_CL_balneola	2
WP_018127945.1	AhpC/TSA family protein [Balneola vulgaris]	23284	DB_CL_balneola	2
WP_018127252.1	PhzF family phenazine biosynthesis protein [Balneola vulgaris]	29085.4	DB_CL_balneola	2
WP_018128344.1	bifunctional response regulator/alkaline phosphatase family protein [Balneola vulgaris]	59840.1	DB_CL_balneola	2
WP_018127478.1	hypothetical protein [Balneola vulgaris]	21746.1	DB_CL_balneola	2
WP_018128207.1	YfhO family protein [Balneola vulgaris]	92403.1	DB_CL_balneola	2
WP_018127874.1	alanine dehydrogenase [Balneola vulgaris]	44089.6	DB_CL_balneola	2
WP_018127347.1	histidine phosphatase family protein [Balneola vulgaris]	19534.8	DB_CL_balneola	2
WP_040368223.1	DUF305 domain-containing protein [Balneola vulgaris]	26753.5	DB_CL_balneola	2
WP_018127870.1	hypothetical protein [Balneola vulgaris]	24273.7	DB_CL_balneola	2
WP_018126640.1	30S ribosome-binding factor RbfA [Balneola vulgaris]	14318.6	DB_CL_balneola	2
WP_018127403.1	TetR/AcrR family transcriptional regulator [Balneola vulgaris]	26699	DB_CL_balneola	2
WP_018127071.1	NAD(P)/FAD-dependent oxidoreductase [Balneola vulgaris]	58215.2	DB_CL_balneola	2
WP_018127582.1	hypothetical protein [Balneola vulgaris]	24710.6	DB_CL_balneola	2
WP_018127077.1	M1 family metallopeptidase [Balneola vulgaris]	63611.1	DB_CL_balneola	2
WP_018127075.1	iron-containing alcohol dehydrogenase [Balneola vulgaris]	42844.7	DB_CL_balneola	2
WP_018127588.1	PAS domain S-box protein [Balneola vulgaris]	116968	DB_CL_balneola	2
WP_018128526.1	tetratricopeptide repeat protein [Balneola vulgaris]	21513.5	DB_CL_balneola	2
WP_157464869.1	UMP kinase [Balneola vulgaris]	26239.5	DB_CL_balneola	2
WP_018126329.1	N-acetylmuramic acid 6-phosphate etherase [Balneola vulgaris]	33738.4	DB_CL_balneola	2
WP_018128520.1	peptide-methionine (S)-S-oxide reductase MsrA [Balneola vulgaris]	23489.6	DB_CL_balneola	2
WP_018127244.1	UDP-N-acetylmuramoyl-L-alanine--D-glutamate ligase [Balneola vulgaris]	50654.7	DB_CL_balneola	2
WP_018126984.1	hypothetical protein [Balneola vulgaris]	14972.5	DB_CL_balneola	2
WP_018126952.1	GNAT family N-acetyltransferase [Balneola vulgaris]	43175.3	DB_CL_balneola	2
WP_157464819.1	gamma-glutamyltransferase [Balneola vulgaris]	58162.8	DB_CL_balneola	2
RNC83320.1	FtsX-like permease family protein [Balneola sp.]	49890.5	DB_CL_balneola	2
WP_018126686.1	MMPL family transporter [Balneola vulgaris]	94474.9	DB_CL_balneola	2
WP_018126676.1	transcription-repair coupling factor [Balneola vulgaris]	126354	DB_CL_balneola	2
WP_018127165.1	ribulose-phosphate 3-epimerase [Balneola vulgaris]	24256.2	DB_CL_balneola	2
WP_018126538.1	twin-arginine translocase TatA/TatE family subunit [Balneola vulgaris]	7872.34	DB_CL_balneola	2
WP_083902092.1	ABC transporter substrate-binding protein [Balneola vulgaris]	64409.4	DB_CL_balneola	2
WP_018128556.1	ribosome silencing factor [Balneola vulgaris]	15675.9	DB_CL_balneola	2
WP_018126627.1	arginine decarboxylase, pyruvoyl-dependent [Balneola vulgaris]	17418.6	DB_CL_balneola	2
WP_018126591.1	1-deoxy-D-xylulose-5-phosphate reductoisomerase [Balneola vulgaris]	42061	DB_CL_balneola	2
WP_018127298.1	hypothetical protein [Balneola vulgaris]	97511.1	DB_CL_balneola	2
WP_026167299.1	exodeoxyribonuclease III [Balneola vulgaris]	29686.6	DB_CL_balneola	2
WP_018127607.1	hypothetical protein [Balneola vulgaris]	85636.6	DB_CL_balneola	2
WP_018127882.1	TlpA family protein disulfide reductase [Balneola vulgaris]	52439	DB_CL_balneola	2
WP_066222397.1	M28 family peptidase [Balneola sp. EhC07]	45826.6	DB_CL_balneola	2
WP_018128040.1	glutathione peroxidase [Balneola vulgaris]	20724.4	DB_CL_balneola	2
WP_018127495.1	rhodanese-like domain-containing protein [Balneola vulgaris]	11915	DB_CL_balneola	2
WP_018127601.1	cadmium-translocating P-type ATPase [Balneola vulgaris]	71662.2	DB_CL_balneola	2
WP_018126416.1	peroxiredoxin [Balneola vulgaris]	17135.6	DB_CL_balneola	2
WP_018126965.1	tRNA dihydrouridine synthase DusB [Balneola vulgaris]	37352.3	DB_CL_balneola	2
WP_018127521.1	hypothetical protein [Balneola vulgaris]	64353.9	DB_CL_balneola	2
WP_018126694.1	hypothetical protein [Balneola vulgaris]	40382.2	DB_CL_balneola	2
WP_040368335.1	glutamyl-tRNA reductase [Balneola vulgaris]	44834.4	DB_CL_balneola	2
WP_018127994.1	3-hydroxyacyl-CoA dehydrogenase/enoyl-CoA hydratase family protein [Balneola vulgaris]	87946	DB_CL_balneola	2
WP_018127286.1	SMC-Scp complex subunit ScpB [Balneola vulgaris]	27660.8	DB_CL_balneola	2
WP_018127512.1	periplasmic heavy metal sensor [Balneola vulgaris]	18930.9	DB_CL_balneola	2
WP_018127306.1	RluA family pseudouridine synthase [Balneola vulgaris]	37927.3	DB_CL_balneola	2
WP_018127445.1	mechanosensitive ion channel [Balneola vulgaris]	35330.6	DB_CL_balneola	2
WP_026167159.1	efflux RND transporter permease subunit [Balneola vulgaris]	119867	DB_CL_balneola	2
RNC83918.1	GMC family oxidoreductase [Balneola sp.]	63812	DB_CL_balneola	2
WP_157464862.1	hypothetical protein [Balneola vulgaris]	32027.5	DB_CL_balneola	2
WP_018126418.1	hypothetical protein [Balneola vulgaris]	13239.7	DB_CL_balneola	2
WP_018127091.1	cytochrome c oxidase subunit I [Balneola vulgaris]	65338.8	DB_CL_balneola	2
WP_040368046.1	thioredoxin domain-containing protein [Balneola vulgaris]	79210.2	DB_CL_balneola	2
WP_018127197.1	amidohydrolase [Balneola vulgaris]	43431.1	DB_CL_balneola	2
WP_018127657.1	hypothetical protein [Balneola vulgaris]	15677.8	DB_CL_balneola	2
WP_018127781.1	TatD family hydrolase [Balneola vulgaris]	29362.7	DB_CL_balneola	2
WP_018126533.1	Ppx/GppA family phosphatase [Balneola vulgaris]	34314.9	DB_CL_balneola	2
WP_018126534.1	50S ribosomal protein L11 methyltransferase [Balneola vulgaris]	31582.2	DB_CL_balneola	2
WP_018126388.1	type II/IV secretion system protein [Balneola vulgaris]	66663.7	DB_CL_balneola	2
WP_018127519.1	SPOR domain-containing protein [Balneola vulgaris]	64006.5	DB_CL_balneola	2
WP_026167246.1	amino acid carrier protein [Balneola vulgaris]	49153.6	DB_CL_balneola	2
WP_018126221.1	hypothetical protein [Balneola vulgaris]	19375.6	DB_CL_balneola	2
WP_018127573.1	VOC family protein [Balneola vulgaris]	40101.1	DB_CL_balneola	2
WP_018127285.1	rRNA pseudouridine synthase [Balneola vulgaris]	31796	DB_CL_balneola	2
WP_018128118.1	MarR family transcriptional regulator [Balneola vulgaris]	16657.8	DB_CL_balneola	2
WP_018128454.1	response regulator transcription factor [Balneola vulgaris]	27396	DB_CL_balneola	2
WP_018127449.1	tRNA uridine-5-carboxymethylaminomethyl(34) synthesis GTPase MnmE [Balneola vulgaris]	50391.5	DB_CL_balneola	2
WP_018127684.1	DUF4097 family beta strand repeat protein [Balneola vulgaris]	29753.1	DB_CL_balneola	2
WP_071594806.1	recombination protein RecR [Balneola vulgaris]	22272.4	DB_CL_balneola	2
WP_169331260.1	peptide chain release factor 2 [Balneola vulgaris]	42357.9	DB_CL_balneola	2
WP_040368087.1	ABC transporter ATP-binding protein [Balneola vulgaris]	24282.7	DB_CL_balneola	2
WP_018127076.1	TonB-dependent receptor [Balneola vulgaris]	89792.6	DB_CL_balneola	2
WP_018126231.1	hypothetical protein [Balneola vulgaris]	12401.8	DB_CL_balneola	2
WP_018127221.1	GNAT family N-acetyltransferase [Balneola vulgaris]	17761.9	DB_CL_balneola	2
WP_157464723.1	ATP-dependent DNA ligase [Balneola vulgaris]	65972.7	DB_CL_balneola	2
WP_157464731.1	PhoH family protein [Balneola vulgaris]	35116.8	DB_CL_balneola	2
WP_018127591.1	protoporphyrinogen oxidase [Balneola vulgaris]	49294.8	DB_CL_balneola	2
WP_018127164.1	PASTA domain-containing protein [Balneola vulgaris]	30271.4	DB_CL_balneola	2
WP_018127380.1	hypothetical protein [Balneola vulgaris]	17656.3	DB_CL_balneola	2
WP_018127861.1	bifunctional phosphopantothenoylcysteine decarboxylase/phosphopantothenate--cysteine ligase CoaBC [Balneola vulgaris]	42803.1	DB_CL_balneola	2
WP_066222789.1	imidazolonepropionase [Balneola sp. EhC07]	45539.2	DB_CL_balneola	2
WP_157464721.1	hypothetical protein [Balneola vulgaris]	51983.3	DB_CL_balneola	2
WP_018128242.1	aminoacyl-tRNA hydrolase [Balneola vulgaris]	20333.4	DB_CL_balneola	2
WP_018127160.1	type IX secretion system outer membrane channel protein PorV [Balneola vulgaris]	41486	DB_CL_balneola	2
WP_018126776.1	aldo/keto reductase [Balneola vulgaris]	31283	DB_CL_balneola	2
WP_018127929.1	ABC-F family ATP-binding cassette domain-containing protein [Balneola vulgaris]	72224.1	DB_CL_balneola	2
WP_153038347.1	hypothetical protein [Balneola sp. EhC07]	77395.2	DB_CL_balneola	2
WP_018127711.1	2-succinyl-5-enolpyruvyl-6-hydroxy-3-cyclohexene-1-carboxylic-acid synthase [Balneola vulgaris]	63813.8	DB_CL_balneola	2
WP_018127265.1	metal-dependent transcriptional regulator [Balneola vulgaris]	24544.8	DB_CL_balneola	2
WP_018127763.1	FAD-binding oxidoreductase [Balneola vulgaris]	36373.7	DB_CL_balneola	1
WP_066222740.1	preprotein translocase subunit SecG [Balneola sp. EhC07]	13061.6	DB_CL_balneola	1
WP_066219124.1	phosphoribosyl-ATP diphosphatase [Balneola sp. EhC07]	12793.8	DB_CL_balneola	1
WP_018127703.1	apolipoprotein N-acyltransferase [Balneola vulgaris]	58250.7	DB_CL_balneola	1
WP_018128088.1	amidohydrolase family protein [Balneola vulgaris]	51023	DB_CL_balneola	1
RNC79284.1	hypothetical protein ED557_15785 [Balneola sp.]	24020	DB_CL_balneola	1
WP_066216841.1	lysine-sensitive aspartokinase 3 [Balneola sp. EhC07]	49217.9	DB_CL_balneola	1
WP_018127650.1	EVE domain-containing protein [Balneola vulgaris]	17562.6	DB_CL_balneola	1
RNC84548.1	SDR family NAD(P)-dependent oxidoreductase [Balneola sp.]	27151.2	DB_CL_balneola	1
WP_018126646.1	dephospho-CoA kinase [Balneola vulgaris]	22481.7	DB_CL_balneola	1
WP_018127881.1	hypothetical protein [Balneola vulgaris]	27458.8	DB_CL_balneola	1
WP_169331280.1	RagB/SusD family nutrient uptake outer membrane protein [Balneola vulgaris]	48150.7	DB_CL_balneola	1
WP_018127523.1	outer membrane lipoprotein carrier protein LolA [Balneola vulgaris]	23258.6	DB_CL_balneola	1
WP_018126404.1	peptidyl-prolyl cis-trans isomerase [Balneola vulgaris]	34917	DB_CL_balneola	1
WP_018128082.1	response regulator transcription factor [Balneola vulgaris]	27280.3	DB_CL_balneola	1
WP_018126252.1	cytochrome ubiquinol oxidase subunit I [Balneola vulgaris]	51069.3	DB_CL_balneola	1
WP_018126283.1	glucose-6-phosphate isomerase [Balneola vulgaris]	47469.2	DB_CL_balneola	1
WP_018126578.1	anthranilate synthase component I [Balneola vulgaris]	54885.5	DB_CL_balneola	1
WP_018128555.1	D-glycerate dehydrogenase [Balneola vulgaris]	35921.5	DB_CL_balneola	1
WP_018126971.1	hypothetical protein [Balneola vulgaris]	23345	DB_CL_balneola	1
WP_018127097.1	DUF4147 domain-containing protein [Balneola vulgaris]	47370.1	DB_CL_balneola	1
WP_018127836.1	N-acetylmuramoyl-L-alanine amidase [Balneola vulgaris]	48988.7	DB_CL_balneola	1
RNC79708.1	ATP-dependent protease subunit HslV [Balneola sp.]	19784.2	DB_CL_balneola	1
WP_066217234.1	DUF58 domain-containing protein [Balneola sp. EhC07]	33323.6	DB_CL_balneola	1
WP_026167226.1	RagB/SusD family nutrient uptake outer membrane protein [Balneola vulgaris]	50901.8	DB_CL_balneola	1
WP_018127351.1	16S rRNA (guanine(966)-N(2))-methyltransferase RsmD [Balneola vulgaris]	21326.8	DB_CL_balneola	1
WP_066221062.1	sigma-70 family RNA polymerase sigma factor [Balneola sp. EhC07]	49105.1	DB_CL_balneola	1
WP_018128062.1	glycerol-3-phosphate dehydrogenase/oxidase [Balneola vulgaris]	57528.5	DB_CL_balneola	1
WP_018128311.1	hypothetical protein [Balneola vulgaris]	6143.52	DB_CL_balneola	1
WP_018128042.1	hypothetical protein [Balneola vulgaris]	11259.9	DB_CL_balneola	1
WP_018126813.1	arylesterase [Balneola vulgaris]	22752	DB_CL_balneola	1
WP_018126594.1	shikimate dehydrogenase [Balneola vulgaris]	28041	DB_CL_balneola	1
WP_066219432.1	efflux RND transporter permease subunit [Balneola sp. EhC07]	112853	DB_CL_balneola	1
WP_018127081.1	DUF420 domain-containing protein [Balneola vulgaris]	21774.8	DB_CL_balneola	1
WP_018127482.1	NUDIX hydrolase [Balneola vulgaris]	21611.8	DB_CL_balneola	1
WP_026167257.1	AMP-binding protein [Balneola vulgaris]	56283.9	DB_CL_balneola	1
WP_018126433.1	cysteine desulfurase [Balneola vulgaris]	45773.9	DB_CL_balneola	1
WP_082894034.1	ATP-dependent DNA helicase RecG [Balneola sp. EhC07]	77337.8	DB_CL_balneola	1
WP_018128473.1	hypothetical protein [Balneola vulgaris]	48003.8	DB_CL_balneola	1
WP_066220039.1	dTDP-glucose 4,6-dehydratase [Balneola sp. EhC07]	38231.9	DB_CL_balneola	1
RNC85862.1	NAD-dependent succinate-semialdehyde dehydrogenase [Balneola sp.]	50166.6	DB_CL_balneola	1
WP_018128258.1	GTPase HflX [Balneola vulgaris]	48255.1	DB_CL_balneola	1
WP_051069979.1	HAD hydrolase-like protein [Balneola vulgaris]	71628.6	DB_CL_balneola	1
WP_018128355.1	carboxylating nicotinate-nucleotide diphosphorylase [Balneola vulgaris]	30098.8	DB_CL_balneola	1
WP_018127993.1	acetyl-CoA C-acyltransferase [Balneola vulgaris]	42355.5	DB_CL_balneola	1
WP_026167133.1	hypothetical protein [Balneola vulgaris]	22506	DB_CL_balneola	1
WP_018126536.1	SDR family NAD(P)-dependent oxidoreductase [Balneola vulgaris]	27862.5	DB_CL_balneola	1
WP_018126422.1	alanine racemase [Balneola vulgaris]	40344.2	DB_CL_balneola	1
WP_040368382.1	threonine aldolase [Balneola vulgaris]	37179.8	DB_CL_balneola	1
WP_018128455.1	HAMP domain-containing protein [Balneola vulgaris]	52442.4	DB_CL_balneola	1
WP_018128477.1	MBL fold metallo-hydrolase [Balneola vulgaris]	33224.6	DB_CL_balneola	1
WP_018128527.1	hypothetical protein [Balneola vulgaris]	5448.67	DB_CL_balneola	1
WP_018126748.1	pyridoxal-phosphate dependent enzyme [Balneola vulgaris]	34242.6	DB_CL_balneola	1
WP_018126574.1	indole-3-glycerol phosphate synthase TrpC [Balneola vulgaris]	31181.2	DB_CL_balneola	1
WP_018127606.1	serine hydrolase [Balneola vulgaris]	50161.8	DB_CL_balneola	1
WP_018126764.1	AraC family transcriptional regulator [Balneola vulgaris]	17557.5	DB_CL_balneola	1
WP_066217500.1	phospho-sugar mutase [Balneola sp. EhC07]	64334.1	DB_CL_balneola	1
WP_157464835.1	hypothetical protein [Balneola vulgaris]	26670.4	DB_CL_balneola	1
WP_066219920.1	polymer-forming cytoskeletal protein [Balneola sp. EhC07]	15432	DB_CL_balneola	1
WP_018127546.1	GAF domain-containing protein [Balneola vulgaris]	17693.9	DB_CL_balneola	1
WP_066222143.1	DNA polymerase III subunit gamma/tau [Balneola sp. EhC07]	67724.6	DB_CL_balneola	1
WP_157464811.1	hypothetical protein [Balneola vulgaris]	18365.2	DB_CL_balneola	1
RNC84762.1	hypothetical protein ED557_07225 [Balneola sp.]	32187.8	DB_CL_balneola	1
WP_018127043.1	response regulator transcription factor [Balneola vulgaris]	24731.9	DB_CL_balneola	1
WP_157464693.1	hypothetical protein [Balneola vulgaris]	45370.1	DB_CL_balneola	1
WP_018126790.1	hypothetical protein [Balneola vulgaris]	37581.6	DB_CL_balneola	1
WP_018127349.1	hypothetical protein [Balneola vulgaris]	17323.8	DB_CL_balneola	1
WP_051069957.1	serine hydrolase [Balneola vulgaris]	42255.3	DB_CL_balneola	1
WP_018127832.1	hypothetical protein [Balneola vulgaris]	18421.6	DB_CL_balneola	1
WP_018128298.1	ImmA/IrrE family metallo-endopeptidase [Balneola vulgaris]	37532.6	DB_CL_balneola	1
WP_018126728.1	uracil phosphoribosyltransferase [Balneola vulgaris]	22620.7	DB_CL_balneola	1
WP_018127518.1	MotA/TolQ/ExbB proton channel family protein [Balneola vulgaris]	26034.5	DB_CL_balneola	1
WP_018126681.1	YwbE family protein [Balneola vulgaris]	7007.85	DB_CL_balneola	1
WP_018126809.1	SGNH/GDSL hydrolase family protein [Balneola vulgaris]	52743	DB_CL_balneola	1
WP_018126242.1	hypothetical protein [Balneola vulgaris]	57098.4	DB_CL_balneola	1
WP_018126722.1	3-dehydroquinate synthase [Balneola vulgaris]	40708.1	DB_CL_balneola	1
WP_018126421.1	ATP-dependent zinc protease [Balneola vulgaris]	17765.2	DB_CL_balneola	1
WP_018126512.1	hypothetical protein [Balneola vulgaris]	32905.1	DB_CL_balneola	1
WP_018126427.1	polyprenyl synthetase family protein [Balneola vulgaris]	37093.6	DB_CL_balneola	1
WP_018128019.1	HAMP domain-containing protein [Balneola vulgaris]	67720.6	DB_CL_balneola	1
WP_018126397.1	adenine phosphoribosyltransferase [Balneola vulgaris]	19305.3	DB_CL_balneola	1
WP_157464698.1	hypothetical protein [Balneola vulgaris]	8652.81	DB_CL_balneola	1
WP_018127513.1	mechanosensitive ion channel [Balneola vulgaris]	34849.3	DB_CL_balneola	1
RNC80112.1	DUF192 domain-containing protein [Balneola sp.]	18156	DB_CL_balneola	1
WP_018127740.1	TIGR00730 family Rossman fold protein [Balneola vulgaris]	20335.5	DB_CL_balneola	1
WP_018128145.1	hypothetical protein [Balneola vulgaris]	13430.8	DB_CL_balneola	1
WP_071594823.1	DUF3124 domain-containing protein [Balneola vulgaris]	20253.3	DB_CL_balneola	1
WP_018127005.1	hypothetical protein [Balneola vulgaris]	29462.8	DB_CL_balneola	1
WP_157464787.1	FAD-binding protein [Balneola vulgaris]	103889	DB_CL_balneola	1
WP_018127311.1	L-2-hydroxyglutarate oxidase [Balneola vulgaris]	45021.9	DB_CL_balneola	1
WP_018127933.1	PAS domain S-box protein [Balneola vulgaris]	75206.5	DB_CL_balneola	1
WP_018127758.1	tRNA (adenosine(37)-N6)-threonylcarbamoyltransferase complex dimerization subunit type 1 TsaB [Balneola vulgaris]	24258.2	DB_CL_balneola	1
WP_018127704.1	cell surface protein SprA [Balneola vulgaris]	268548	DB_CL_balneola	1
WP_018127237.1	P1 family peptidase [Balneola vulgaris]	40229.8	DB_CL_balneola	1
WP_018126406.1	hypothetical protein [Balneola vulgaris]	46708	DB_CL_balneola	1
WP_018128384.1	response regulator [Balneola vulgaris]	14413.4	DB_CL_balneola	1
WP_018127794.1	phosphoribosylglycinamide formyltransferase [Balneola vulgaris]	21928.3	DB_CL_balneola	1
WP_018127079.1	serine acetyltransferase [Balneola vulgaris]	30791.8	DB_CL_balneola	1
WP_157464770.1	BamA/TamA family outer membrane protein [Balneola vulgaris]	89385.1	DB_CL_balneola	1
WP_018128559.1	SusC/RagA family TonB-linked outer membrane protein [Balneola vulgaris]	126360	DB_CL_balneola	1
WP_018127746.1	hypothetical protein [Balneola vulgaris]	73929.4	DB_CL_balneola	1
WP_026167304.1	tRNA (guanosine(37)-N1)-methyltransferase TrmD [Balneola vulgaris]	26136.4	DB_CL_balneola	1
WP_018127515.1	PDZ domain-containing protein [Balneola vulgaris]	51281.1	DB_CL_balneola	1
WP_157464810.1	DUF21 domain-containing protein [Balneola vulgaris]	48078.1	DB_CL_balneola	1
WP_018127571.1	OmpA family protein [Balneola vulgaris]	54528.1	DB_CL_balneola	1
WP_169331265.1	DUF2911 domain-containing protein [Balneola vulgaris]	36720.5	DB_CL_balneola	1
WP_066219488.1	6,7-dimethyl-8-ribityllumazine synthase [Balneola sp. EhC07]	16628.7	DB_CL_balneola	1
WP_018128235.1	aspartate aminotransferase family protein [Balneola vulgaris]	50469.1	DB_CL_balneola	1
WP_018127327.1	SufE family protein [Balneola vulgaris]	16211.4	DB_CL_balneola	1
WP_018127853.1	hypothetical protein [Balneola vulgaris]	29181.7	DB_CL_balneola	1
WP_040368107.1	HD domain-containing protein [Balneola vulgaris]	59070.8	DB_CL_balneola	1
WP_018126602.1	PspC domain-containing protein [Balneola vulgaris]	27147.8	DB_CL_balneola	1
WP_026167145.1	bifunctional nuclease family protein [Balneola vulgaris]	21221	DB_CL_balneola	1
WP_018127379.1	peptidoglycan DD-metalloendopeptidase family protein [Balneola vulgaris]	50094.7	DB_CL_balneola	1
WP_018127192.1	RdgB/HAM1 family non-canonical purine NTP pyrophosphatase [Balneola vulgaris]	21692	DB_CL_balneola	1
WP_018127450.1	hypothetical protein [Balneola vulgaris]	26446.9	DB_CL_balneola	1
WP_018128170.1	NAD(P)H-dependent glycerol-3-phosphate dehydrogenase [Balneola vulgaris]	36761.7	DB_CL_balneola	1
RNC83763.1	DNA replication/repair protein RecF [Balneola sp.]	43387	DB_CL_balneola	1
WP_157464830.1	SGNH/GDSL hydrolase family protein [Balneola vulgaris]	32211.4	DB_CL_balneola	1
RNC79481.1	hypothetical protein ED557_15525 [Balneola sp.]	34607.2	DB_CL_balneola	1
RNC84555.1	DNA mismatch repair protein MutS [Balneola sp.]	100324	DB_CL_balneola	1
WP_018127552.1	prolipoprotein diacylglyceryl transferase [Balneola vulgaris]	32580.8	DB_CL_balneola	1
WP_018126351.1	cell division protein ZapA [Balneola vulgaris]	11626.9	DB_CL_balneola	1
WP_018128012.1	hypothetical protein [Balneola vulgaris]	14520.6	DB_CL_balneola	1
WP_018127447.1	aminopeptidase P family protein [Balneola vulgaris]	47994.9	DB_CL_balneola	1
WP_018127167.1	MBL fold metallo-hydrolase [Balneola vulgaris]	30965.3	DB_CL_balneola	1
WP_018127720.1	DUF4097 family beta strand repeat protein [Balneola vulgaris]	49836.5	DB_CL_balneola	1
WP_051069960.1	VWA domain-containing protein [Balneola vulgaris]	38665.9	DB_CL_balneola	1
WP_018126318.1	MBL fold metallo-hydrolase [Balneola vulgaris]	41957.3	DB_CL_balneola	1
WP_026167256.1	hypothetical protein [Balneola vulgaris]	34637.7	DB_CL_balneola	1
WP_018127637.1	PhnA domain-containing protein [Balneola vulgaris]	21712.5	DB_CL_balneola	1
WP_018126664.1	hypothetical protein [Balneola vulgaris]	19678	DB_CL_balneola	1
WP_018126337.1	nicotinate phosphoribosyltransferase [Balneola vulgaris]	52566.3	DB_CL_balneola	1
WP_018128221.1	1-acyl-sn-glycerol-3-phosphate acyltransferase [Balneola vulgaris]	49746.5	DB_CL_balneola	1
WP_018127284.1	alpha/beta fold hydrolase [Balneola vulgaris]	32707.1	DB_CL_balneola	1
WP_018126816.1	OmpA family protein [Balneola vulgaris]	23569	DB_CL_balneola	1
WP_026167119.1	magnesium transporter [Balneola vulgaris]	50885.1	DB_CL_balneola	1
WP_018128229.1	glutamate racemase [Balneola vulgaris]	29483.4	DB_CL_balneola	1
WP_018127053.1	metal-dependent hydrolase [Balneola vulgaris]	25653.5	DB_CL_balneola	1
WP_018126909.1	ester cyclase [Balneola vulgaris]	19960.7	DB_CL_balneola	1
WP_018128310.1	thioredoxin family protein [Balneola vulgaris]	17993.4	DB_CL_balneola	1
WP_018127675.1	response regulator [Balneola vulgaris]	13465.1	DB_CL_balneola	1
WP_018127658.1	hypothetical protein [Balneola vulgaris]	22527.1	DB_CL_balneola	1
WP_066223282.1	23S rRNA (uracil(1939)-C(5))-methyltransferase RlmD [Balneola sp. EhC07]	53617.2	DB_CL_balneola	1
WP_018126960.1	hypothetical protein [Balneola vulgaris]	43298.6	DB_CL_balneola	1
WP_018127838.1	type III pantothenate kinase [Balneola vulgaris]	28090.1	DB_CL_balneola	1
WP_018127361.1	ergothioneine biosynthesis protein EgtB [Balneola vulgaris]	49752.3	DB_CL_balneola	1
WP_153038464.1	hypothetical protein [Balneola sp. EhC07]	70249.9	DB_CL_balneola	1
WP_018127864.1	alpha/beta hydrolase [Balneola vulgaris]	32056.3	DB_CL_balneola	1
WP_018126888.1	NADH-quinone oxidoreductase subunit NuoK [Balneola vulgaris]	11072	DB_CL_balneola	1
WP_018126315.1	6-carboxytetrahydropterin synthase [Balneola vulgaris]	15048.2	DB_CL_balneola	1
WP_018127451.1	peptide MFS transporter [Balneola vulgaris]	55856.4	DB_CL_balneola	1
WP_018126317.1	SDR family oxidoreductase [Balneola vulgaris]	26050.5	DB_CL_balneola	1
WP_018126590.1	RIP metalloprotease RseP [Balneola vulgaris]	48769.3	DB_CL_balneola	1
WP_018128204.1	phosphoenolpyruvate--protein phosphotransferase [Balneola vulgaris]	64289.5	DB_CL_balneola	1
WP_018127673.1	porin family protein [Balneola vulgaris]	20451.8	DB_CL_balneola	1
WP_018126652.1	ABC transporter ATP-binding protein [Balneola vulgaris]	67013.5	DB_CL_balneola	1
WP_018126379.1	hypothetical protein [Balneola vulgaris]	19162.4	DB_CL_balneola	1
WP_018128075.1	SIMPL domain-containing protein [Balneola vulgaris]	26393.7	DB_CL_balneola	1
WP_018128249.1	ribonuclease HI [Balneola vulgaris]	16489.4	DB_CL_balneola	1
WP_026167130.1	LD-carboxypeptidase [Balneola vulgaris]	37488.8	DB_CL_balneola	1
WP_026167235.1	bifunctional pyr operon transcriptional regulator/uracil phosphoribosyltransferase PyrR [Balneola vulgaris]	21278.7	DB_CL_balneola	1
WP_040368431.1	diphthine--ammonia ligase [Balneola vulgaris]	28020.8	DB_CL_balneola	1
WP_157464801.1	efflux RND transporter periplasmic adaptor subunit [Balneola vulgaris]	40176.5	DB_CL_balneola	1
WP_026167259.1	UDP-N-acetylmuramate dehydrogenase [Balneola vulgaris]	37502.5	DB_CL_balneola	1
RNC83682.1	ABC transporter ATP-binding protein [Balneola sp.]	75897	DB_CL_balneola	1
WP_018126290.1	acyl carrier protein [Balneola vulgaris]	8538.09	DB_CL_balneola	1
WP_018127603.1	aminotransferase class V-fold PLP-dependent enzyme [Balneola vulgaris]	52456.2	DB_CL_balneola	1
WP_018127732.1	DUF21 domain-containing protein [Balneola vulgaris]	49537.8	DB_CL_balneola	1
WP_018126292.1	ribonuclease III [Balneola vulgaris]	28360.2	DB_CL_balneola	1
WP_018126319.1	pyrroline-5-carboxylate reductase [Balneola vulgaris]	29269.8	DB_CL_balneola	1
WP_051069972.1	sodium:proton antiporter [Balneola vulgaris]	52153.6	DB_CL_balneola	1
WP_066221731.1	response regulator transcription factor [Balneola sp. EhC07]	26113.9	DB_CL_balneola	1
WP_026167227.1	TIGR04282 family arsenosugar biosynthesis glycosyltransferase [Balneola vulgaris]	22583.5	DB_CL_balneola	1
WP_157464856.1	aldehyde dehydrogenase family protein [Balneola vulgaris]	51001.4	DB_CL_balneola	1
WP_018127018.1	CHRD domain-containing protein [Balneola vulgaris]	78187.4	DB_CL_balneola	1
WP_018127080.1	cysteine synthase CysM [Balneola vulgaris]	32184.2	DB_CL_balneola	1
WP_018127654.1	NTP transferase domain-containing protein [Balneola vulgaris]	25693.1	DB_CL_balneola	1
WP_018127486.1	class I SAM-dependent methyltransferase [Balneola vulgaris]	30591.5	DB_CL_balneola	1
WP_018127168.1	purine-nucleoside phosphorylase [Balneola vulgaris]	28544.7	DB_CL_balneola	1
WP_018126185.1	adenosine deaminase [Balneola vulgaris]	38039.4	DB_CL_balneola	1
WP_018128350.1	hypothetical protein [Balneola vulgaris]	37139.2	DB_CL_balneola	1
WP_018126886.1	glycosyltransferase [Balneola vulgaris]	40202.8	DB_CL_balneola	1
WP_018126577.1	tryptophan--tRNA ligase [Balneola vulgaris]	36746	DB_CL_balneola	1
WP_026167228.1	pantetheine-phosphate adenylyltransferase [Balneola vulgaris]	19163.9	DB_CL_balneola	1
WP_040368024.1	phosphatidylserine decarboxylase family protein [Balneola vulgaris]	24633.7	DB_CL_balneola	1
WP_018128114.1	hypothetical protein [Balneola vulgaris]	10763.5	DB_CL_balneola	1
WP_018126690.1	class I SAM-dependent methyltransferase [Balneola vulgaris]	31781.9	DB_CL_balneola	1
WP_018126688.1	hypothetical protein [Balneola vulgaris]	18799.6	DB_CL_balneola	1
WP_157464860.1	RidA family protein [Balneola vulgaris]	17392.9	DB_CL_balneola	1
WP_018126567.1	methyltransferase domain-containing protein [Balneola vulgaris]	30456.5	DB_CL_balneola	1
WP_157464840.1	hypothetical protein [Balneola vulgaris]	14336.5	DB_CL_balneola	1
WP_018126565.1	adenosylmethionine--8-amino-7-oxononanoate transaminase [Balneola vulgaris]	48237.8	DB_CL_balneola	1
WP_018126713.1	D-alanyl-D-alanine carboxypeptidase/D-alanyl-D-alanine-endopeptidase [Balneola vulgaris]	55987.9	DB_CL_balneola	1
WP_018127653.1	dTDP-4-dehydrorhamnose reductase [Balneola vulgaris]	32576.2	DB_CL_balneola	1
WP_018126228.1	ABC transporter permease [Balneola vulgaris]	44328.9	DB_CL_balneola	1
WP_018126174.1	RluA family pseudouridine synthase [Balneola vulgaris]	26773.9	DB_CL_balneola	1
WP_040368038.1	FtsX-like permease family protein [Balneola vulgaris]	91875.8	DB_CL_balneola	1
WP_018127254.1	carboxymuconolactone decarboxylase family protein [Balneola vulgaris]	13572.8	DB_CL_balneola	1
WP_018128157.1	6-bladed beta-propeller [Balneola vulgaris]	40368.7	DB_CL_balneola	1
WP_018127962.1	imidazole glycerol phosphate synthase subunit HisF [Balneola vulgaris]	27136.3	DB_CL_balneola	1
WP_018128108.1	CHAT domain-containing protein [Balneola vulgaris]	110659	DB_CL_balneola	1
WP_018126733.1	asparaginase [Balneola vulgaris]	36827.6	DB_CL_balneola	1
WP_018128132.1	1-deoxy-D-xylulose-5-phosphate synthase [Balneola vulgaris]	69763.4	DB_CL_balneola	1
WP_018127307.1	DNA repair protein RecN [Balneola vulgaris]	64896.4	DB_CL_balneola	1
WP_018127557.1	nucleoside 2-deoxyribosyltransferase [Balneola vulgaris]	15302.6	DB_CL_balneola	1
WP_018126510.1	hypothetical protein [Balneola vulgaris]	26967.9	DB_CL_balneola	1
WP_018128436.1	YtxH domain-containing protein [Balneola vulgaris]	10981.8	DB_CL_balneola	1
WP_018127186.1	Hsp20/alpha crystallin family protein [Balneola vulgaris]	16444.2	DB_CL_balneola	1
WP_018126791.1	hypothetical protein [Balneola vulgaris]	30663.1	DB_CL_balneola	1
WP_018127304.1	LysR family transcriptional regulator [Balneola vulgaris]	34242.2	DB_CL_balneola	1
WP_018127810.1	PDZ domain-containing protein [Balneola vulgaris]	60266.3	DB_CL_balneola	1
WP_018128106.1	segregation/condensation protein A [Balneola vulgaris]	29060.8	DB_CL_balneola	1
WP_018126359.1	PAS domain S-box protein [Balneola vulgaris]	80335.1	DB_CL_balneola	1
RNC86147.1	NfeD family protein [Balneola sp.]	17951.5	DB_CL_balneola	1
WP_018127159.1	type IX secretion system sortase PorU [Balneola vulgaris]	145163	DB_CL_balneola	1
WP_018127579.1	penicillin acylase family protein [Balneola vulgaris]	93457.6	DB_CL_balneola	1
WP_018126553.1	hypothetical protein [Balneola vulgaris]	47719.3	DB_CL_balneola	1
WP_018126846.1	cytochrome c biogenesis protein CcsA [Balneola vulgaris]	23630.2	DB_CL_balneola	1
WP_018126430.1	DUF2480 family protein [Balneola vulgaris]	19771.3	DB_CL_balneola	1
WP_018127362.1	hypothetical protein [Balneola vulgaris]	9765.27	DB_CL_balneola	1
WP_018126551.1	PD40 domain-containing protein [Balneola vulgaris]	37289.5	DB_CL_balneola	1
WP_157464711.1	hypothetical protein [Balneola vulgaris]	53588.2	DB_CL_balneola	1
WP_018128166.1	hypothetical protein [Balneola vulgaris]	32154.7	DB_CL_balneola	1
WP_018126225.1	inositol monophosphatase [Balneola vulgaris]	29879.1	DB_CL_balneola	1
WP_018128567.1	2-C-methyl-D-erythritol 2,4-cyclodiphosphate synthase [Balneola vulgaris]	17852.5	DB_CL_balneola	1
WP_018126316.1	7-carboxy-7-deazaguanine synthase QueE [Balneola vulgaris]	24298.3	DB_CL_balneola	1
WP_018127551.1	ABC transporter ATP-binding protein [Balneola vulgaris]	28753.1	DB_CL_balneola	1
RNC84701.1	PA0069 family radical SAM protein [Balneola sp.]	40550.1	DB_CL_balneola	1
WP_018128128.1	thioredoxin fold domain-containing protein [Balneola vulgaris]	17580	DB_CL_balneola	1
WP_018126826.1	GAF domain-containing protein [Balneola vulgaris]	56220.4	DB_CL_balneola	1
WP_018127191.1	N(4)-(beta-N-acetylglucosaminyl)-L-asparaginase [Balneola vulgaris]	35244.6	DB_CL_balneola	1
WP_026167329.1	radical SAM family heme chaperone HemW [Balneola vulgaris]	43396.8	DB_CL_balneola	1
WP_018127225.1	response regulator [Balneola vulgaris]	60281.1	DB_CL_balneola	1
WP_018127940.1	DUF368 domain-containing protein [Balneola vulgaris]	42065.7	DB_CL_balneola	1
WP_018127569.1	nitroreductase family protein [Balneola vulgaris]	25408.7	DB_CL_balneola	1
WP_018127364.1	acetyl-CoA C-acyltransferase [Balneola vulgaris]	46890.5	DB_CL_balneola	1
WP_169331276.1	C40 family peptidase [Balneola vulgaris]	18956.1	DB_CL_balneola	1
WP_071594811.1	DUF1499 domain-containing protein [Balneola vulgaris]	13623.1	DB_CL_balneola	1
WP_018126171.1	DNA recombination protein RmuC [Balneola vulgaris]	50699.3	DB_CL_balneola	1
WP_018127859.1	guanylate kinase [Balneola vulgaris]	21718.3	DB_CL_balneola	1
WP_018127507.1	universal stress protein [Balneola vulgaris]	14569.4	DB_CL_balneola	1
WP_018126491.1	class I SAM-dependent RNA methyltransferase [Balneola vulgaris]	43288	DB_CL_balneola	1
WP_018126820.1	response regulator transcription factor [Balneola vulgaris]	23800.2	DB_CL_balneola	1
WP_066223939.1	winged helix-turn-helix transcriptional regulator [Balneola sp. EhC07]	33643.5	DB_CL_balneola	1
WP_018128001.1	1,2-phenylacetyl-CoA epoxidase subunit B [Balneola vulgaris]	11314.5	DB_CL_balneola	1
RNC82994.1	hypothetical protein ED557_09735 [Balneola sp.]	141719	DB_CL_balneola	1
WP_018128396.1	SpoIIE family protein phosphatase [Balneola vulgaris]	93843.1	DB_CL_balneola	1
WP_018127946.1	23S rRNA (adenine(2503)-C(2))-methyltransferase RlmN [Balneola vulgaris]	42340.5	DB_CL_balneola	1
WP_157464707.1	hypothetical protein [Balneola vulgaris]	38492.8	DB_CL_balneola	1
WP_018127074.1	MBL fold metallo-hydrolase [Balneola vulgaris]	27990.1	DB_CL_balneola	1
WP_018126814.1	ABC transporter ATP-binding protein [Balneola vulgaris]	26075.5	DB_CL_balneola	1
WP_066217108.1	NADH-quinone oxidoreductase subunit NuoH [Balneola sp. EhC07]	37899	DB_CL_balneola	1
WP_018126774.1	efflux RND transporter permease subunit [Balneola vulgaris]	112695	DB_CL_balneola	1
WP_018128301.1	penicillin acylase family protein [Balneola vulgaris]	92068	DB_CL_balneola	1
WP_018127777.1	hypothetical protein [Balneola vulgaris]	15762.9	DB_CL_balneola	1
WP_018128038.1	class I SAM-dependent methyltransferase [Balneola vulgaris]	23894.6	DB_CL_balneola	1
RNC85838.1	cob(I)yrinic acid a,c-diamide adenosyltransferase [Balneola sp.]	20452.5	DB_CL_balneola	1
RNC79311.1	hypothetical protein ED557_15745 [Balneola sp.]	18158.5	DB_CL_balneola	1
WP_169331254.1	endolytic transglycosylase MltG [Balneola vulgaris]	40236.5	DB_CL_balneola	1
WP_026167342.1	SDR family oxidoreductase [Balneola vulgaris]	32073.3	DB_CL_balneola	1
WP_066219077.1	PAS domain S-box protein [Balneola sp. EhC07]	111422	DB_CL_balneola	1
WP_018126962.1	DNA repair protein RadA [Balneola vulgaris]	49217.6	DB_CL_balneola	1
WP_157464794.1	hypothetical protein [Balneola vulgaris]	49641.4	DB_CL_balneola	1
WP_018126507.1	M20/M25/M40 family metallo-hydrolase [Balneola vulgaris]	50170.4	DB_CL_balneola	1
WP_018128122.1	fumarylacetoacetase [Balneola vulgaris]	45993.1	DB_CL_balneola	1
WP_018127685.1	hypothetical protein [Balneola vulgaris]	32651.8	DB_CL_balneola	1
WP_071594720.1	MULTISPECIES: 50S ribosomal protein L36 [Balneolaceae]	4577.63	DB_CL_balneola	1
WP_026167327.1	response regulator [Balneola vulgaris]	35855.7	DB_CL_balneola	1
WP_018128305.1	NAD(+)/NADH kinase [Balneola vulgaris]	32312.6	DB_CL_balneola	1
WP_018126322.1	aminotransferase class IV [Balneola vulgaris]	33451.2	DB_CL_balneola	1
WP_018127584.1	hypothetical protein [Balneola vulgaris]	11140.4	DB_CL_balneola	1
WP_018126387.1	type II secretion system F family protein [Balneola vulgaris]	49637.3	DB_CL_balneola	1
WP_026167123.1	transcription antitermination factor NusB [Balneola vulgaris]	17804.5	DB_CL_balneola	1
				11608
